# Supplementary material for: Prognostic factors and surgical approaches in the analysis of primary central nervous system diffuse large B-cell lymphoma: a large population-based cohort study and external validation
Source: Front Neurol. 2024 Nov 28;15:1431614. doi: 10.3389/fneur.2024.1431614 (PMC11638536; doi:10.3389/fneur.2024.1431614)
Supplement: Supplementary file 1 [file Data_Sheet_1.csv]

Age recode with single ages and 90+	Sex	Year of diagnosis	Marital status at diagnosis	Race recode (White, Black, Other)	Primary Site	Laterality	RX Summ--Surg Prim Site (1998+)	Radiation recode	Chemotherapy recode (yes, no/unk)	Vital status recode (study cutoff used)	SEER cause-specific death classification	Survival months	COD to site recode
69 years	Female	2000	Married (including common law)	White	719	Not a paired site	0	Beam radiation	Yes	Dead	Dead (attributable to this cancer dx)	6	Non-Hodgkin Lymphoma
46 years	Male	2000	Single (never married)	White	719	Not a paired site	0	Beam radiation	No/Unknown	Dead	Dead (attributable to this cancer dx)	1	Other Infectious and Parasitic Diseases including HIV
66 years	Male	2000	Married (including common law)	White	711	Not a paired site	0	None/Unknown	No/Unknown	Dead	Dead (attributable to this cancer dx)	1	Miscellaneous Malignant Cancer
31 years	Male	2001	Single (never married)	Black	717	Not a paired site	0	Beam radiation	No/Unknown	Dead	Dead (attributable to this cancer dx)	1	Other Infectious and Parasitic Diseases including HIV
62 years	Male	2000	Married (including common law)	White	719	Not a paired site	0	None/Unknown	Yes	Dead	Dead (attributable to this cancer dx)	4	Non-Hodgkin Lymphoma
39 years	Male	2001	Married (including common law)	Other (American Indian/AK Native, Asian/Pacific Islander)	719	Not a paired site	90	None/Unknown	Yes	Dead	Alive or dead of other cause	229	Diseases of Heart
63 years	Male	2000	Married (including common law)	White	718	Not a paired site	0	Beam radiation	No/Unknown	Dead	Dead (attributable to this cancer dx)	2	Non-Hodgkin Lymphoma
59 years	Male	2002	Widowed	White	719	Not a paired site	0	Beam radiation	No/Unknown	Dead	Alive or dead of other cause	1	Other Cause of Death
50 years	Male	2001	Single (never married)	Other (American Indian/AK Native, Asian/Pacific Islander)	713	Not a paired site	0	Beam radiation	Yes	Dead	Dead (attributable to this cancer dx)	16	Non-Hodgkin Lymphoma
57 years	Male	2001	Married (including common law)	Other (American Indian/AK Native, Asian/Pacific Islander)	716	Not a paired site	55	Beam radiation	No/Unknown	Dead	Dead (attributable to this cancer dx)	30	Non-Hodgkin Lymphoma
84 years	Female	2001	Married (including common law)	White	719	Not a paired site	0	Beam radiation	No/Unknown	Dead	Dead (attributable to this cancer dx)	1	Non-Hodgkin Lymphoma
38 years	Male	2000	Married (including common law)	Black	711	Not a paired site	0	Beam radiation	No/Unknown	Dead	Dead (attributable to this cancer dx)	1	Other Infectious and Parasitic Diseases including HIV
53 years	Female	2001	Single (never married)	White	711	Not a paired site	0	Beam radiation	No/Unknown	Dead	Dead (attributable to this cancer dx)	0	Non-Hodgkin Lymphoma
63 years	Male	2001	Married (including common law)	Other (American Indian/AK Native, Asian/Pacific Islander)	718	Not a paired site	0	Beam radiation	No/Unknown	Dead	Dead (attributable to this cancer dx)	2	Non-Hodgkin Lymphoma
77 years	Female	2000	Married (including common law)	White	713	Not a paired site	0	Beam radiation	No/Unknown	Dead	Dead (attributable to this cancer dx)	4	Non-Hodgkin Lymphoma
73 years	Female	2001	Married (including common law)	White	719	Not a paired site	0	None/Unknown	No/Unknown	Dead	Dead (attributable to this cancer dx)	2	Non-Hodgkin Lymphoma
55 years	Male	2000	Divorced	White	712	Not a paired site	0	Beam radiation	Yes	Dead	Dead (attributable to this cancer dx)	8	Non-Hodgkin Lymphoma
45 years	Female	2001	Single (never married)	Black	716	Not a paired site	0	Beam radiation	Yes	Dead	Dead (attributable to this cancer dx)	12	Non-Hodgkin Lymphoma
49 years	Male	2001	Single (never married)	Other (American Indian/AK Native, Asian/Pacific Islander)	713	Not a paired site	0	Beam radiation	No/Unknown	Dead	Dead (attributable to this cancer dx)	0	Other Infectious and Parasitic Diseases including HIV
69 years	Female	2000	Married (including common law)	White	719	Not a paired site	10	Beam radiation	Yes	Dead	Dead (attributable to this cancer dx)	42	Non-Hodgkin Lymphoma
65 years	Male	2000	Married (including common law)	Other (American Indian/AK Native, Asian/Pacific Islander)	711	Not a paired site	55	Beam radiation	Yes	Dead	Dead (attributable to this cancer dx)	25	Non-Hodgkin Lymphoma
84 years	Female	2001	Widowed	Other (American Indian/AK Native, Asian/Pacific Islander)	719	Not a paired site	0	None/Unknown	No/Unknown	Dead	Alive or dead of other cause	0	Diseases of Heart
81 years	Female	2001	Widowed	White	719	Not a paired site	0	Beam radiation	No/Unknown	Dead	Dead (attributable to this cancer dx)	13	Miscellaneous Malignant Cancer
75 years	Male	2003	Married (including common law)	White	711	Not a paired site	0	Beam radiation	No/Unknown	Dead	Dead (attributable to this cancer dx)	2	Non-Hodgkin Lymphoma
56 years	Female	2003	Married (including common law)	White	718	Not a paired site	0	Beam radiation	Yes	Dead	Dead (attributable to this cancer dx)	8	Non-Hodgkin Lymphoma
56 years	Male	2004	Married (including common law)	White	719	Not a paired site	0	None/Unknown	Yes	Dead	Dead (attributable to this cancer dx)	0	Non-Hodgkin Lymphoma
33 years	Male	2002	Single (never married)	White	711	Not a paired site	0	None/Unknown	Yes	Dead	Dead (attributable to this cancer dx)	11	Other Infectious and Parasitic Diseases including HIV
76 years	Female	2002	Married (including common law)	Other (American Indian/AK Native, Asian/Pacific Islander)	713	Not a paired site	55	Beam radiation	Yes	Dead	Dead (attributable to this cancer dx)	40	Non-Hodgkin Lymphoma
61 years	Male	2004	Single (never married)	White	716	Not a paired site	40	None/Unknown	No/Unknown	Dead	Dead (attributable to this cancer dx)	1	Non-Hodgkin Lymphoma
79 years	Female	2004	Married (including common law)	White	716	Not a paired site	20	None/Unknown	Yes	Dead	Dead (attributable to this cancer dx)	8	Non-Hodgkin Lymphoma
63 years	Female	2004	Married (including common law)	White	719	Not a paired site	0	Beam radiation	Yes	Alive	Alive or dead of other cause	202	Alive
76 years	Male	2003	Married (including common law)	White	711	Right - origin of primary	0	Beam radiation	No/Unknown	Dead	Dead (attributable to this cancer dx)	2	Non-Hodgkin Lymphoma
50 years	Male	2003	Married (including common law)	White	718	Not a paired site	0	None/Unknown	Yes	Dead	Dead (attributable to this cancer dx)	6	Non-Hodgkin Lymphoma
66 years	Male	2003	Married (including common law)	White	711	Right - origin of primary	55	Beam radiation	Yes	Dead	Dead (attributable to this cancer dx)	30	Non-Hodgkin Lymphoma
58 years	Female	2003	Married (including common law)	Other (American Indian/AK Native, Asian/Pacific Islander)	711	Not a paired site	55	None/Unknown	No/Unknown	Dead	Dead (attributable to this cancer dx)	1	In situ, benign or unknown behavior neoplasm
66 years	Male	2003	Married (including common law)	Other (American Indian/AK Native, Asian/Pacific Islander)	718	Not a paired site	0	Beam radiation	Yes	Dead	Dead (missing/unknown COD)	75	State DC not available or state DC available but no COD
30 years	Male	2003	Single (never married)	White	711	Not a paired site	0	None/Unknown	No/Unknown	Dead	Dead (missing/unknown COD)	0	State DC not available or state DC available but no COD
81 years	Male	2003	Married (including common law)	White	718	Not a paired site	0	None/Unknown	No/Unknown	Dead	Dead (attributable to this cancer dx)	4	Non-Hodgkin Lymphoma
62 years	Female	2004	Married (including common law)	Black	712	Left - origin of primary	40	Beam radiation	Yes	Dead	Dead (attributable to this cancer dx)	8	Non-Hodgkin Lymphoma
47 years	Male	2004	Single (never married)	White	719	Not a paired site	0	Beam radiation	No/Unknown	Dead	Dead (attributable to this cancer dx)	4	Non-Hodgkin Lymphoma
71 years	Female	2004	Married (including common law)	White	719	Not a paired site	0	Beam radiation	Yes	Dead	Dead (attributable to this cancer dx)	29	Non-Hodgkin Lymphoma
42 years	Male	2004	Single (never married)	Black	710	Left - origin of primary	0	Beam radiation	No/Unknown	Dead	Dead (attributable to this cancer dx)	7	Other Infectious and Parasitic Diseases including HIV
71 years	Female	2004	Widowed	White	710	Left - origin of primary	0	None/Unknown	No/Unknown	Dead	Dead (attributable to this cancer dx)	0	Brain and Other Nervous System
65 years	Male	2004	Married (including common law)	White	711	Right - origin of primary	0	Beam radiation	No/Unknown	Dead	Dead (attributable to this cancer dx)	2	Non-Hodgkin Lymphoma
75 years	Female	2004	Divorced	White	719	Not a paired site	0	Beam radiation	Yes	Dead	Alive or dead of other cause	36	Symptoms, Signs and Ill-Defined Conditions
63 years	Male	2004	Married (including common law)	Other (American Indian/AK Native, Asian/Pacific Islander)	719	Not a paired site	0	None/Unknown	Yes	Alive	Alive or dead of other cause	197	Alive
82 years	Male	2004	Married (including common law)	Other (American Indian/AK Native, Asian/Pacific Islander)	719	Not a paired site	0	None/Unknown	No/Unknown	Dead	Dead (attributable to this cancer dx)	0	Non-Hodgkin Lymphoma
83 years	Female	2004	Married (including common law)	White	711	Right - origin of primary	0	Beam radiation	Yes	Dead	Dead (attributable to this cancer dx)	4	Non-Hodgkin Lymphoma
79 years	Female	2004	Married (including common law)	White	719	Not a paired site	0	None/Unknown	Yes	Dead	Dead (attributable to this cancer dx)	8	Non-Hodgkin Lymphoma
55 years	Male	2004	Single (never married)	White	711	Right - origin of primary	40	Radiation, NOS method or source not specified	Yes	Dead	Dead (attributable to this cancer dx)	21	Non-Hodgkin Lymphoma
68 years	Male	2004	Married (including common law)	Other (American Indian/AK Native, Asian/Pacific Islander)	710	Left - origin of primary	0	Beam radiation	Yes	Dead	Dead (attributable to this cancer dx)	3	Non-Hodgkin Lymphoma
50 years	Male	2004	Married (including common law)	Black	710	Right - origin of primary	0	Beam radiation	No/Unknown	Dead	Dead (attributable to this cancer dx)	1	Other Infectious and Parasitic Diseases including HIV
36 years	Male	2005	Separated	White	719	Not a paired site	0	Beam radiation	No/Unknown	Dead	Dead (attributable to this cancer dx)	4	Other Infectious and Parasitic Diseases including HIV
74 years	Female	2005	Married (including common law)	White	712	Right - origin of primary	20	None/Unknown	No/Unknown	Dead	Dead (attributable to this cancer dx)	1	Non-Hodgkin Lymphoma
69 years	Male	2005	Divorced	White	710	Bilateral, single primary	0	Radiation, NOS method or source not specified	Yes	Dead	Dead (attributable to this cancer dx)	3	Non-Hodgkin Lymphoma
71 years	Male	2005	Single (never married)	White	719	Not a paired site	40	None/Unknown	Yes	Dead	Dead (attributable to this cancer dx)	23	Non-Hodgkin Lymphoma
60 years	Male	2005	Single (never married)	White	719	Not a paired site	0	None/Unknown	Yes	Dead	Alive or dead of other cause	1	Other Cause of Death
68 years	Male	2005	Married (including common law)	White	711	Left - origin of primary	0	Beam radiation	Yes	Dead	Dead (attributable to this cancer dx)	102	Non-Hodgkin Lymphoma
45 years	Female	2005	Single (never married)	Black	710	Right - origin of primary	0	Beam radiation	No/Unknown	Dead	Dead (attributable to this cancer dx)	3	Other Infectious and Parasitic Diseases including HIV
46 years	Female	2005	Married (including common law)	White	719	Not a paired site	0	Beam radiation	Yes	Alive	Alive or dead of other cause	62	Alive
83 years	Female	2005	Widowed	Other (American Indian/AK Native, Asian/Pacific Islander)	718	Not a paired site	0	None/Unknown	Yes	Dead	Dead (attributable to this cancer dx)	13	Non-Hodgkin Lymphoma
85 years	Female	2005	Widowed	White	710	Right - origin of primary	0	Beam radiation	No/Unknown	Dead	Dead (attributable to this cancer dx)	3	Non-Hodgkin Lymphoma
42 years	Male	2005	Single (never married)	White	717	Not a paired site	20	Beam radiation	Yes	Dead	Dead (attributable to this cancer dx)	17	Other Infectious and Parasitic Diseases including HIV
63 years	Female	2005	Single (never married)	Other (American Indian/AK Native, Asian/Pacific Islander)	719	Not a paired site	0	None/Unknown	No/Unknown	Dead	Dead (attributable to this cancer dx)	0	Non-Hodgkin Lymphoma
54 years	Male	2005	Married (including common law)	White	711	Right - origin of primary	20	None/Unknown	Yes	Dead	Dead (attributable to this cancer dx)	1	Brain and Other Nervous System
82 years	Female	2005	Widowed	White	714	Left - origin of primary	40	Beam radiation	Yes	Dead	Dead (attributable to this cancer dx)	8	Brain and Other Nervous System
46 years	Male	2005	Single (never married)	Black	719	Not a paired site	0	None/Unknown	No/Unknown	Dead	Dead (attributable to this cancer dx)	0	Non-Hodgkin Lymphoma
25 years	Male	2005	Single (never married)	White	715	Not a paired site	55	None/Unknown	Yes	Alive	Alive or dead of other cause	182	Alive
30 years	Male	2006	Single (never married)	Black	713	Left - origin of primary	0	Beam radiation	No/Unknown	Dead	Dead (attributable to this cancer dx)	2	Other Infectious and Parasitic Diseases including HIV
63 years	Female	2006	Married (including common law)	White	712	Left - origin of primary	0	None/Unknown	No/Unknown	Dead	Dead (attributable to this cancer dx)	4	Brain and Other Nervous System
54 years	Female	2006	Married (including common law)	Other (American Indian/AK Native, Asian/Pacific Islander)	711	Right - origin of primary	0	None/Unknown	Yes	Dead	Dead (attributable to this cancer dx)	115	Non-Hodgkin Lymphoma
66 years	Female	2006	Married (including common law)	White	712	Left - origin of primary	0	Beam radiation	Yes	Dead	Dead (attributable to this cancer dx)	10	Non-Hodgkin Lymphoma
55 years	Male	2006	Married (including common law)	White	719	Not a paired site	0	Beam radiation	Yes	Dead	Dead (attributable to this cancer dx)	54	Non-Hodgkin Lymphoma
55 years	Female	2005	Married (including common law)	Other (American Indian/AK Native, Asian/Pacific Islander)	711	Left - origin of primary	40	None/Unknown	Yes	Alive	Alive or dead of other cause	180	Alive
59 years	Male	2006	Married (including common law)	Other (American Indian/AK Native, Asian/Pacific Islander)	715	Not a paired site	0	None/Unknown	Yes	Alive	Alive or dead of other cause	170	Alive
56 years	Male	2006	Married (including common law)	White	719	Not a paired site	0	None/Unknown	Yes	Dead	Dead (attributable to this cancer dx)	3	Non-Hodgkin Lymphoma
73 years	Female	2006	Widowed	Other (American Indian/AK Native, Asian/Pacific Islander)	719	Not a paired site	0	None/Unknown	Yes	Dead	Alive or dead of other cause	51	Alzheimers (ICD-9 and 10 only)
52 years	Female	2006	Divorced	Black	719	Not a paired site	0	None/Unknown	Yes	Dead	Dead (attributable to this cancer dx)	23	Other Infectious and Parasitic Diseases including HIV
78 years	Female	2006	Married (including common law)	White	710	Bilateral, single primary	0	None/Unknown	Yes	Dead	Dead (attributable to this cancer dx)	2	In situ, benign or unknown behavior neoplasm
82 years	Female	2006	Married (including common law)	White	711	Left - origin of primary	0	None/Unknown	Yes	Dead	Dead (attributable to this cancer dx)	1	Non-Hodgkin Lymphoma
30 years	Female	2007	Single (never married)	Black	711	Left - origin of primary	0	Beam radiation	Yes	Alive	Alive or dead of other cause	163	Alive
45 years	Male	2007	Single (never married)	White	710	Paired site, but no information concerning laterality	0	None/Unknown	No/Unknown	Dead	Dead (attributable to this cancer dx)	7	Non-Hodgkin Lymphoma
79 years	Male	2007	Divorced	White	719	Not a paired site	0	Beam radiation	Yes	Dead	Dead (attributable to this cancer dx)	2	Non-Hodgkin Lymphoma
76 years	Female	2007	Married (including common law)	Other (American Indian/AK Native, Asian/Pacific Islander)	718	Not a paired site	0	None/Unknown	No/Unknown	Dead	Dead (attributable to this cancer dx)	1	Non-Hodgkin Lymphoma
30 years	Male	2007	Married (including common law)	White	719	Not a paired site	20	None/Unknown	Yes	Alive	Alive or dead of other cause	32	Alive
36 years	Female	2007	Married (including common law)	Other (American Indian/AK Native, Asian/Pacific Islander)	711	Right - origin of primary	0	Beam radiation	No/Unknown	Alive	Alive or dead of other cause	159	Alive
54 years	Male	2007	Divorced	White	719	Not a paired site	0	None/Unknown	Yes	Dead	Dead (attributable to this cancer dx)	1	Non-Hodgkin Lymphoma
51 years	Male	2007	Divorced	White	719	Not a paired site	0	None/Unknown	No/Unknown	Dead	Dead (attributable to this cancer dx)	36	Non-Hodgkin Lymphoma
72 years	Male	2007	Married (including common law)	Other (American Indian/AK Native, Asian/Pacific Islander)	713	Right - origin of primary	40	None/Unknown	Yes	Alive	Alive or dead of other cause	159	Alive
52 years	Female	2007	Married (including common law)	White	711	Right - origin of primary	55	None/Unknown	Yes	Alive	Alive or dead of other cause	5	Alive
71 years	Male	2007	Married (including common law)	Other (American Indian/AK Native, Asian/Pacific Islander)	719	Not a paired site	0	None/Unknown	No/Unknown	Dead	Dead (attributable to this cancer dx)	4	Non-Hodgkin Lymphoma
58 years	Male	2007	Married (including common law)	White	719	Not a paired site	0	Beam radiation	Yes	Dead	Dead (attributable to this cancer dx)	1	Non-Hodgkin Lymphoma
67 years	Female	2007	Married (including common law)	Other (American Indian/AK Native, Asian/Pacific Islander)	718	Not a paired site	20	None/Unknown	Yes	Dead	Dead (attributable to this cancer dx)	10	Non-Hodgkin Lymphoma
56 years	Male	2008	Married (including common law)	White	711	Left - origin of primary	0	Beam radiation	Yes	Dead	Dead (attributable to this cancer dx)	11	Non-Hodgkin Lymphoma
58 years	Male	2008	Married (including common law)	Other (American Indian/AK Native, Asian/Pacific Islander)	711	Right - origin of primary	20	Beam radiation	Yes	Dead	Dead (attributable to this cancer dx)	106	Non-Hodgkin Lymphoma
61 years	Female	2008	Married (including common law)	Other (American Indian/AK Native, Asian/Pacific Islander)	713	Right - origin of primary	0	Beam radiation	Yes	Dead	Dead (attributable to this cancer dx)	5	Non-Hodgkin Lymphoma
30 years	Male	2008	Married (including common law)	White	716	Not a paired site	0	None/Unknown	Yes	Dead	Dead (attributable to this cancer dx)	12	Non-Hodgkin Lymphoma
49 years	Female	2005	Married (including common law)	Other (American Indian/AK Native, Asian/Pacific Islander)	711	Left - origin of primary	40	None/Unknown	Yes	Alive	Alive or dead of other cause	185	Alive
44 years	Male	2008	Married (including common law)	Other (American Indian/AK Native, Asian/Pacific Islander)	719	Not a paired site	0	None/Unknown	Yes	Dead	Dead (attributable to this cancer dx)	38	Miscellaneous Malignant Cancer
37 years	Female	2008	Single (never married)	Other (American Indian/AK Native, Asian/Pacific Islander)	719	Not a paired site	0	None/Unknown	Yes	Alive	Alive or dead of other cause	148	Alive
38 years	Female	2008	Married (including common law)	Other (American Indian/AK Native, Asian/Pacific Islander)	712	Right - origin of primary	0	Beam radiation	Yes	Dead	Dead (attributable to this cancer dx)	3	Non-Hodgkin Lymphoma
51 years	Male	2008	Married (including common law)	White	711	Left - origin of primary	0	None/Unknown	Yes	Dead	Dead (attributable to this cancer dx)	17	Non-Hodgkin Lymphoma
77 years	Male	2009	Divorced	White	713	Right - origin of primary	0	None/Unknown	Yes	Dead	Dead (attributable to this cancer dx)	83	Non-Hodgkin Lymphoma
74 years	Male	2009	Married (including common law)	Other (American Indian/AK Native, Asian/Pacific Islander)	716	Not a paired site	0	None/Unknown	Yes	Dead	Dead (attributable to this cancer dx)	6	Non-Hodgkin Lymphoma
57 years	Female	2008	Divorced	Black	713	Right - origin of primary	20	None/Unknown	Yes	Dead	Dead (attributable to this cancer dx)	3	Non-Hodgkin Lymphoma
64 years	Female	2009	Divorced	White	711	Left - origin of primary	0	None/Unknown	Yes	Dead	Dead (attributable to this cancer dx)	2	Non-Hodgkin Lymphoma
57 years	Female	2009	Divorced	White	711	Left - origin of primary	0	Beam radiation	Yes	Dead	Dead (attributable to this cancer dx)	3	Non-Hodgkin Lymphoma
64 years	Male	2009	Married (including common law)	White	711	Right - origin of primary	0	Beam radiation	Yes	Dead	Dead (attributable to this cancer dx)	6	Non-Hodgkin Lymphoma
81 years	Male	2009	Married (including common law)	White	712	Left - origin of primary	0	Beam radiation	Yes	Dead	Dead (attributable to this cancer dx)	6	Non-Hodgkin Lymphoma
79 years	Female	2009	Married (including common law)	White	711	Left - origin of primary	0	None/Unknown	Yes	Dead	Alive or dead of other cause	123	Cerebrovascular Diseases
63 years	Male	2009	Married (including common law)	White	719	Not a paired site	0	None/Unknown	Yes	Dead	Dead (attributable to this cancer dx)	8	Non-Hodgkin Lymphoma
32 years	Female	2008	Single (never married)	White	711	Right - origin of primary	0	None/Unknown	Yes	Alive	Alive or dead of other cause	150	Alive
45 years	Female	2009	Married (including common law)	White	717	Not a paired site	20	Beam radiation	Yes	Dead	Dead (attributable to this cancer dx)	112	Non-Hodgkin Lymphoma
61 years	Female	2009	Widowed	White	711	Right - origin of primary	40	None/Unknown	Yes	Dead	Dead (attributable to this cancer dx)	6	Brain and Other Nervous System
86 years	Female	2009	Widowed	White	713	Left - origin of primary	0	Beam radiation	No/Unknown	Dead	Dead (attributable to this cancer dx)	4	Non-Hodgkin Lymphoma
54 years	Female	2009	Married (including common law)	White	712	Right - origin of primary	0	None/Unknown	Yes	Alive	Alive or dead of other cause	138	Alive
60 years	Female	2009	Married (including common law)	White	713	Left - origin of primary	0	None/Unknown	Yes	Dead	Dead (attributable to this cancer dx)	79	Non-Hodgkin Lymphoma
76 years	Male	2009	Married (including common law)	White	711	Left - origin of primary	20	None/Unknown	Yes	Dead	Dead (attributable to this cancer dx)	22	Non-Hodgkin Lymphoma
86 years	Female	2009	Widowed	Black	719	Not a paired site	0	Beam radiation	No/Unknown	Dead	Dead (attributable to this cancer dx)	2	Non-Hodgkin Lymphoma
63 years	Female	2010	Single (never married)	White	716	Not a paired site	0	None/Unknown	Yes	Dead	Dead (attributable to this cancer dx)	6	In situ, benign or unknown behavior neoplasm
61 years	Female	2010	Married (including common law)	Other (American Indian/AK Native, Asian/Pacific Islander)	712	Left - origin of primary	0	None/Unknown	Yes	Dead	Dead (attributable to this cancer dx)	21	Non-Hodgkin Lymphoma
51 years	Male	2010	Single (never married)	White	718	Left - origin of primary	0	None/Unknown	Yes	Dead	Dead (attributable to this cancer dx)	85	Non-Hodgkin Lymphoma
44 years	Female	2010	Married (including common law)	White	714	Right - origin of primary	0	None/Unknown	Yes	Alive	Alive or dead of other cause	127	Alive
81 years	Female	2010	Widowed	White	718	Left - origin of primary	20	None/Unknown	Yes	Dead	Alive or dead of other cause	12	Chronic Obstructive Pulmonary Disease and Allied Cond
73 years	Male	2010	Unknown	Other (American Indian/AK Native, Asian/Pacific Islander)	716	Left - origin of primary	0	None/Unknown	Yes	Dead	Alive or dead of other cause	123	Alzheimers (ICD-9 and 10 only)
61 years	Male	2010	Married (including common law)	White	713	Right - origin of primary	40	None/Unknown	Yes	Dead	Dead (attributable to this cancer dx)	10	Non-Hodgkin Lymphoma
49 years	Female	2010	Married (including common law)	Other (American Indian/AK Native, Asian/Pacific Islander)	719	Not a paired site	0	None/Unknown	Yes	Dead	Dead (attributable to this cancer dx)	5	Non-Hodgkin Lymphoma
50 years	Male	2010	Divorced	White	710	Right - origin of primary	0	None/Unknown	Yes	Alive	Alive or dead of other cause	124	Alive
58 years	Female	2010	Married (including common law)	Other (American Indian/AK Native, Asian/Pacific Islander)	718	Not a paired site	0	None/Unknown	Yes	Alive	Alive or dead of other cause	126	Alive
61 years	Male	2010	Married (including common law)	White	710	Right - origin of primary	0	Beam radiation	Yes	Dead	Dead (attributable to this cancer dx)	26	Non-Hodgkin Lymphoma
69 years	Female	2010	Divorced	Other (American Indian/AK Native, Asian/Pacific Islander)	713	Right - origin of primary	0	None/Unknown	No/Unknown	Dead	Dead (attributable to this cancer dx)	27	Non-Hodgkin Lymphoma
59 years	Female	2010	Married (including common law)	White	711	Right - origin of primary	20	None/Unknown	No/Unknown	Dead	Dead (attributable to this cancer dx)	37	Non-Hodgkin Lymphoma
75 years	Male	2011	Divorced	White	712	Right - origin of primary	0	Beam radiation	No/Unknown	Dead	Dead (attributable to this cancer dx)	1	Non-Hodgkin Lymphoma
69 years	Female	2011	Married (including common law)	Other (American Indian/AK Native, Asian/Pacific Islander)	711	Right - origin of primary	20	None/Unknown	No/Unknown	Dead	Dead (attributable to this cancer dx)	0	Non-Hodgkin Lymphoma
56 years	Male	2011	Married (including common law)	Other (American Indian/AK Native, Asian/Pacific Islander)	712	Right - origin of primary	0	None/Unknown	Yes	Alive	Alive or dead of other cause	117	Alive
67 years	Male	2010	Married (including common law)	White	711	Right - origin of primary	20	Beam radiation	Yes	Dead	Dead (attributable to this cancer dx)	7	Non-Hodgkin Lymphoma
51 years	Male	2011	Married (including common law)	Other (American Indian/AK Native, Asian/Pacific Islander)	711	Left - origin of primary	0	None/Unknown	No/Unknown	Alive	Alive or dead of other cause	114	Alive
54 years	Male	2011	Married (including common law)	White	719	Bilateral, single primary	0	Beam radiation	Yes	Dead	Dead (attributable to this cancer dx)	2	Non-Hodgkin Lymphoma
75 years	Female	2011	Unknown	White	718	Not a paired site	0	None/Unknown	No/Unknown	Dead	Dead (attributable to this cancer dx)	1	Non-Hodgkin Lymphoma
75 years	Male	2011	Married (including common law)	Other (American Indian/AK Native, Asian/Pacific Islander)	712	Left - origin of primary	20	None/Unknown	Yes	Dead	Alive or dead of other cause	73	Diseases of Heart
88 years	Female	2011	Divorced	White	710	Left - origin of primary	0	None/Unknown	No/Unknown	Dead	Dead (attributable to this cancer dx)	1	Non-Hodgkin Lymphoma
84 years	Female	2011	Widowed	Other (American Indian/AK Native, Asian/Pacific Islander)	718	Not a paired site	0	None/Unknown	Yes	Dead	Dead (attributable to this cancer dx)	77	Non-Hodgkin Lymphoma
44 years	Male	2012	Single (never married)	White	716	Not a paired site	0	Beam radiation	No/Unknown	Dead	Dead (attributable to this cancer dx)	9	Other Infectious and Parasitic Diseases including HIV
66 years	Female	2012	Married (including common law)	White	719	Not a paired site	0	None/Unknown	Yes	Dead	Dead (attributable to this cancer dx)	1	Non-Hodgkin Lymphoma
79 years	Female	2012	Married (including common law)	White	713	Left - origin of primary	0	None/Unknown	No/Unknown	Dead	Alive or dead of other cause	6	Alzheimers (ICD-9 and 10 only)
62 years	Female	2012	Married (including common law)	White	711	Right - origin of primary	0	None/Unknown	Yes	Dead	Alive or dead of other cause	1	Other Cause of Death
33 years	Female	2012	Single (never married)	Black	711	Right - origin of primary	21	None/Unknown	Yes	Alive	Alive or dead of other cause	103	Alive
76 years	Female	2012	Widowed	White	719	Left - origin of primary	0	None/Unknown	No/Unknown	Dead	Dead (attributable to this cancer dx)	5	Non-Hodgkin Lymphoma
67 years	Female	2012	Married (including common law)	Other (American Indian/AK Native, Asian/Pacific Islander)	719	Right - origin of primary	0	None/Unknown	Yes	Alive	Alive or dead of other cause	101	Alive
51 years	Male	2012	Married (including common law)	White	719	Not a paired site	0	None/Unknown	No/Unknown	Alive	Alive or dead of other cause	0	Alive
82 years	Male	2012	Married (including common law)	White	719	Not a paired site	0	None/Unknown	Yes	Dead	Dead (attributable to this cancer dx)	0	Non-Hodgkin Lymphoma
66 years	Female	2012	Married (including common law)	Other (American Indian/AK Native, Asian/Pacific Islander)	712	Left - origin of primary	0	None/Unknown	Yes	Dead	Dead (attributable to this cancer dx)	15	Non-Hodgkin Lymphoma
43 years	Male	2012	Single (never married)	Black	719	Not a paired site	0	None/Unknown	Yes	Dead	Dead (attributable to this cancer dx)	0	Other Infectious and Parasitic Diseases including HIV
76 years	Male	2012	Married (including common law)	White	719	Left - origin of primary	21	None/Unknown	Yes	Dead	Dead (attributable to this cancer dx)	7	Non-Hodgkin Lymphoma
51 years	Female	2012	Married (including common law)	Other (American Indian/AK Native, Asian/Pacific Islander)	713	Right - origin of primary	21	None/Unknown	Yes	Alive	Alive or dead of other cause	98	Alive
54 years	Male	2012	Married (including common law)	Other (American Indian/AK Native, Asian/Pacific Islander)	710	Only one side - side unspecified	0	None/Unknown	No/Unknown	Dead	Dead (attributable to this cancer dx)	1	Non-Hodgkin Lymphoma
65 years	Male	2012	Single (never married)	Other (American Indian/AK Native, Asian/Pacific Islander)	713	Left - origin of primary	21	None/Unknown	Yes	Alive	Alive or dead of other cause	100	Alive
45 years	Female	2013	Married (including common law)	Other (American Indian/AK Native, Asian/Pacific Islander)	719	Not a paired site	0	None/Unknown	Yes	Alive	Alive or dead of other cause	92	Alive
53 years	Male	2013	Married (including common law)	White	719	Not a paired site	0	None/Unknown	Yes	Alive	Alive or dead of other cause	90	Alive
48 years	Male	2013	Married (including common law)	Other (American Indian/AK Native, Asian/Pacific Islander)	719	Not a paired site	0	None/Unknown	Yes	Alive	Alive or dead of other cause	93	Alive
85 years	Female	2013	Married (including common law)	White	711	Left - origin of primary	0	Beam radiation	No/Unknown	Dead	Dead (attributable to this cancer dx)	33	Non-Hodgkin Lymphoma
51 years	Male	2013	Single (never married)	Other (American Indian/AK Native, Asian/Pacific Islander)	711	Right - origin of primary	21	Beam radiation	Yes	Dead	Dead (missing/unknown COD)	8	State DC not available or state DC available but no COD
81 years	Female	2013	Divorced	White	716	Not a paired site	30	None/Unknown	Yes	Dead	Dead (attributable to this cancer dx)	2	Non-Hodgkin Lymphoma
74 years	Male	2013	Married (including common law)	Other (American Indian/AK Native, Asian/Pacific Islander)	711	Left - origin of primary	0	None/Unknown	Yes	Dead	Alive or dead of other cause	59	Diseases of Heart
50 years	Male	2013	Married (including common law)	Other (American Indian/AK Native, Asian/Pacific Islander)	717	Left - origin of primary	0	Beam radiation	No/Unknown	Dead	Dead (attributable to this cancer dx)	3	Non-Hodgkin Lymphoma
74 years	Female	2014	Single (never married)	Other (American Indian/AK Native, Asian/Pacific Islander)	716	Not a paired site	90	None/Unknown	No/Unknown	Dead	Dead (attributable to this cancer dx)	1	Non-Hodgkin Lymphoma
59 years	Female	2014	Married (including common law)	Other (American Indian/AK Native, Asian/Pacific Islander)	719	Not a paired site	0	None/Unknown	Yes	Alive	Alive or dead of other cause	80	Alive
58 years	Male	2014	Married (including common law)	Other (American Indian/AK Native, Asian/Pacific Islander)	711	Left - origin of primary	20	None/Unknown	Yes	Alive	Alive or dead of other cause	80	Alive
37 years	Female	2014	Married (including common law)	White	718	Not a paired site	0	None/Unknown	Yes	Alive	Alive or dead of other cause	79	Alive
61 years	Female	2014	Single (never married)	White	716	Right - origin of primary	0	None/Unknown	Yes	Dead	Dead (attributable to this cancer dx)	9	Non-Hodgkin Lymphoma
70 years	Male	2014	Married (including common law)	White	713	Right - origin of primary	30	None/Unknown	No/Unknown	Dead	Dead (attributable to this cancer dx)	0	Non-Hodgkin Lymphoma
80 years	Female	2014	Married (including common law)	Other (American Indian/AK Native, Asian/Pacific Islander)	719	Left - origin of primary	20	Beam radiation	No/Unknown	Dead	Dead (attributable to this cancer dx)	23	Non-Hodgkin Lymphoma
72 years	Female	2014	Widowed	Black	718	Bilateral, single primary	0	None/Unknown	Yes	Dead	Dead (attributable to this cancer dx)	1	Non-Hodgkin Lymphoma
62 years	Male	2014	Single (never married)	White	719	Not a paired site	0	None/Unknown	Yes	Alive	Alive or dead of other cause	73	Alive
41 years	Female	2014	Married (including common law)	Other (American Indian/AK Native, Asian/Pacific Islander)	711	Left - origin of primary	20	Beam radiation	Yes	Alive	Alive or dead of other cause	74	Alive
64 years	Female	2014	Married (including common law)	Other (American Indian/AK Native, Asian/Pacific Islander)	719	Not a paired site	0	None/Unknown	Yes	Dead	Dead (attributable to this cancer dx)	3	Non-Hodgkin Lymphoma
52 years	Female	2014	Married (including common law)	Other (American Indian/AK Native, Asian/Pacific Islander)	719	Not a paired site	0	Beam radiation	Yes	Dead	Dead (attributable to this cancer dx)	4	Non-Hodgkin Lymphoma
43 years	Male	2015	Married (including common law)	Other (American Indian/AK Native, Asian/Pacific Islander)	713	Left - origin of primary	0	None/Unknown	Yes	Alive	Alive or dead of other cause	69	Alive
37 years	Male	2015	Married (including common law)	Other (American Indian/AK Native, Asian/Pacific Islander)	710	Right - origin of primary	0	None/Unknown	Yes	Alive	Alive or dead of other cause	69	Alive
54 years	Female	2015	Married (including common law)	Other (American Indian/AK Native, Asian/Pacific Islander)	718	Bilateral, single primary	0	None/Unknown	Yes	Dead	Dead (attributable to this cancer dx)	3	Non-Hodgkin Lymphoma
62 years	Female	2015	Married (including common law)	White	718	Left - origin of primary	20	None/Unknown	Yes	Alive	Alive or dead of other cause	69	Alive
51 years	Male	2015	Married (including common law)	White	719	Not a paired site	0	None/Unknown	Yes	Alive	Alive or dead of other cause	69	Alive
66 years	Male	2015	Married (including common law)	White	711	Left - origin of primary	21	Beam radiation	Yes	Dead	Dead (attributable to this cancer dx)	26	Non-Hodgkin Lymphoma
67 years	Female	2015	Single (never married)	White	713	Left - origin of primary	0	None/Unknown	Yes	Dead	Dead (attributable to this cancer dx)	20	Non-Hodgkin Lymphoma
61 years	Female	2015	Married (including common law)	Other (American Indian/AK Native, Asian/Pacific Islander)	719	Left - origin of primary	0	None/Unknown	Yes	Dead	Dead (attributable to this cancer dx)	11	Non-Hodgkin Lymphoma
80 years	Male	2015	Married (including common law)	White	719	Right - origin of primary	0	None/Unknown	No/Unknown	Dead	Dead (attributable to this cancer dx)	2	In situ, benign or unknown behavior neoplasm
70 years	Male	2015	Married (including common law)	White	713	Left - origin of primary	0	None/Unknown	Yes	Alive	Alive or dead of other cause	64	Alive
75 years	Male	2015	Unknown	White	716	Right - origin of primary	0	None/Unknown	Yes	Alive	Alive or dead of other cause	65	Alive
50 years	Male	2015	Single (never married)	Other (American Indian/AK Native, Asian/Pacific Islander)	711	Left - origin of primary	21	None/Unknown	Yes	Alive	Alive or dead of other cause	0	Alive
60 years	Female	2015	Married (including common law)	Other (American Indian/AK Native, Asian/Pacific Islander)	711	Right - origin of primary	0	None/Unknown	Yes	Alive	Alive or dead of other cause	65	Alive
63 years	Female	2015	Divorced	White	711	Left - origin of primary	30	Beam radiation	Yes	Dead	Dead (attributable to this cancer dx)	22	Non-Hodgkin Lymphoma
55 years	Female	2015	Married (including common law)	Other (American Indian/AK Native, Asian/Pacific Islander)	711	Bilateral, single primary	21	None/Unknown	Yes	Alive	Alive or dead of other cause	62	Alive
67 years	Female	2015	Married (including common law)	Other (American Indian/AK Native, Asian/Pacific Islander)	716	Left - origin of primary	30	None/Unknown	Yes	Alive	Alive or dead of other cause	61	Alive
66 years	Female	2015	Married (including common law)	Other (American Indian/AK Native, Asian/Pacific Islander)	716	Left - origin of primary	0	None/Unknown	No/Unknown	Alive	Alive or dead of other cause	64	Alive
66 years	Male	2015	Married (including common law)	Other (American Indian/AK Native, Asian/Pacific Islander)	711	Right - origin of primary	20	None/Unknown	Yes	Alive	Alive or dead of other cause	60	Alive
74 years	Male	2015	Married (including common law)	Other (American Indian/AK Native, Asian/Pacific Islander)	713	Right - origin of primary	21	Beam radiation	No/Unknown	Dead	Dead (attributable to this cancer dx)	1	Non-Hodgkin Lymphoma
74 years	Male	2016	Married (including common law)	White	719	Not a paired site	0	None/Unknown	Yes	Alive	Alive or dead of other cause	58	Alive
22 years	Male	2016	Single (never married)	Other (American Indian/AK Native, Asian/Pacific Islander)	718	Right - origin of primary	0	None/Unknown	Yes	Alive	Alive or dead of other cause	59	Alive
33 years	Male	2016	Single (never married)	White	710	Left - origin of primary	0	None/Unknown	Yes	Alive	Alive or dead of other cause	58	Alive
79 years	Female	2016	Widowed	White	713	Right - origin of primary	21	None/Unknown	No/Unknown	Dead	Dead (attributable to this cancer dx)	2	Non-Hodgkin Lymphoma
61 years	Male	2016	Single (never married)	Black	718	Right - origin of primary	0	None/Unknown	Yes	Dead	Dead (attributable to this cancer dx)	0	Other Infectious and Parasitic Diseases including HIV
67 years	Male	2016	Married (including common law)	White	711	Left - origin of primary	0	None/Unknown	Yes	Alive	Alive or dead of other cause	54	Alive
69 years	Female	2016	Unmarried or Domestic Partner	White	717	Left - origin of primary	0	None/Unknown	Yes	Alive	Alive or dead of other cause	54	Alive
56 years	Female	2016	Married (including common law)	White	711	Right - origin of primary	21	None/Unknown	Yes	Alive	Alive or dead of other cause	21	Alive
75 years	Male	2013	Married (including common law)	White	719	Not a paired site	20	Beam radiation	Yes	Dead	Dead (attributable to this cancer dx)	6	Non-Hodgkin Lymphoma
74 years	Female	2016	Divorced	White	719	Bilateral, single primary	0	None/Unknown	Yes	Dead	Dead (attributable to this cancer dx)	5	Non-Hodgkin Lymphoma
55 years	Female	2016	Married (including common law)	Other (American Indian/AK Native, Asian/Pacific Islander)	719	Not a paired site	0	None/Unknown	Yes	Alive	Alive or dead of other cause	7	Alive
74 years	Female	2016	Married (including common law)	White	719	Bilateral, single primary	20	None/Unknown	Yes	Alive	Alive or dead of other cause	49	Alive
71 years	Female	2016	Widowed	White	714	Right - origin of primary	21	None/Unknown	Yes	Dead	Dead (attributable to this cancer dx)	2	Non-Hodgkin Lymphoma
70 years	Male	2017	Divorced	White	719	Right - origin of primary	20	None/Unknown	Yes	Dead	Dead (attributable to this cancer dx)	3	Non-Hodgkin Lymphoma
57 years	Male	2017	Married (including common law)	White	711	Right - origin of primary	30	None/Unknown	No/Unknown	Dead	Dead (attributable to this cancer dx)	19	Non-Hodgkin Lymphoma
37 years	Male	2017	Single (never married)	Black	716	Not a paired site	0	None/Unknown	Yes	Dead	Dead (attributable to this cancer dx)	1	Other Infectious and Parasitic Diseases including HIV
73 years	Female	2017	Married (including common law)	White	711	Right - origin of primary	20	None/Unknown	Yes	Alive	Alive or dead of other cause	43	Alive
59 years	Male	2017	Married (including common law)	White	710	Left - origin of primary	0	None/Unknown	Yes	Alive	Alive or dead of other cause	44	Alive
53 years	Male	2017	Unmarried or Domestic Partner	White	711	Right - origin of primary	30	None/Unknown	Yes	Alive	Alive or dead of other cause	37	Alive
54 years	Female	2017	Separated	White	713	Left - origin of primary	0	None/Unknown	Yes	Alive	Alive or dead of other cause	37	Alive
61 years	Male	2017	Single (never married)	White	718	Not a paired site	0	None/Unknown	Yes	Dead	Dead (attributable to this cancer dx)	11	Non-Hodgkin Lymphoma
81 years	Male	2017	Single (never married)	White	719	Not a paired site	0	None/Unknown	Yes	Dead	Dead (attributable to this cancer dx)	1	Non-Hodgkin Lymphoma
44 years	Male	2017	Single (never married)	White	718	Not a paired site	0	None/Unknown	Yes	Alive	Alive or dead of other cause	36	Alive
47 years	Female	2017	Separated	Other (American Indian/AK Native, Asian/Pacific Islander)	713	Left - origin of primary	20	None/Unknown	Yes	Dead	Alive or dead of other cause	13	Accidents and Adverse Effects
67 years	Male	2017	Married (including common law)	Other (American Indian/AK Native, Asian/Pacific Islander)	719	Not a paired site	0	None/Unknown	Yes	Alive	Alive or dead of other cause	39	Alive
66 years	Female	2018	Married (including common law)	White	711	Left - origin of primary	0	None/Unknown	Yes	Dead	Dead (attributable to this cancer dx)	1	Non-Hodgkin Lymphoma
72 years	Male	2018	Married (including common law)	White	711	Right - origin of primary	20	None/Unknown	Yes	Alive	Alive or dead of other cause	31	Alive
39 years	Female	2018	Married (including common law)	White	711	Right - origin of primary	0	None/Unknown	Yes	Alive	Alive or dead of other cause	30	Alive
64 years	Female	2018	Single (never married)	Other (American Indian/AK Native, Asian/Pacific Islander)	719	Not a paired site	0	Beam radiation	Yes	Dead	Dead (attributable to this cancer dx)	12	Non-Hodgkin Lymphoma
67 years	Female	2018	Married (including common law)	White	711	Right - origin of primary	0	None/Unknown	Yes	Dead	Dead (attributable to this cancer dx)	22	Non-Hodgkin Lymphoma
66 years	Male	2018	Married (including common law)	Other (American Indian/AK Native, Asian/Pacific Islander)	713	Left - origin of primary	21	None/Unknown	Yes	Alive	Alive or dead of other cause	29	Alive
52 years	Male	2018	Married (including common law)	White	719	Not a paired site	0	None/Unknown	Yes	Dead	Dead (attributable to this cancer dx)	14	Non-Hodgkin Lymphoma
75 years	Male	2018	Widowed	White	712	Right - origin of primary	0	None/Unknown	Yes	Dead	Dead (attributable to this cancer dx)	2	Non-Hodgkin Lymphoma
80 years	Female	2018	Single (never married)	White	719	Left - origin of primary	0	None/Unknown	No/Unknown	Dead	Dead (attributable to this cancer dx)	1	Non-Hodgkin Lymphoma
42 years	Male	2018	Married (including common law)	White	719	Not a paired site	21	None/Unknown	No/Unknown	Dead	Dead (attributable to this cancer dx)	2	Non-Hodgkin Lymphoma
60 years	Male	2018	Married (including common law)	White	711	Left - origin of primary	20	None/Unknown	Yes	Alive	Alive or dead of other cause	27	Alive
75 years	Male	2018	Married (including common law)	White	716	Left - origin of primary	0	None/Unknown	Yes	Alive	Alive or dead of other cause	28	Alive
59 years	Male	2018	Married (including common law)	Other (American Indian/AK Native, Asian/Pacific Islander)	719	Right - origin of primary	0	None/Unknown	Yes	Alive	Alive or dead of other cause	24	Alive
49 years	Male	2019	Married (including common law)	White	716	Not a paired site	0	None/Unknown	Yes	Alive	Alive or dead of other cause	17	Alive
50 years	Male	2019	Single (never married)	White	719	Not a paired site	0	None/Unknown	No/Unknown	Dead	Dead (attributable to this cancer dx)	0	Other Infectious and Parasitic Diseases including HIV
79 years	Female	2018	Widowed	Black	718	Right - origin of primary	0	None/Unknown	Yes	Alive	Alive or dead of other cause	26	Alive
71 years	Male	2018	Married (including common law)	White	712	Left - origin of primary	21	None/Unknown	Yes	Dead	Dead (attributable to this cancer dx)	0	Non-Hodgkin Lymphoma
55 years	Male	2018	Married (including common law)	White	719	Not a paired site	0	Beam radiation	Yes	Alive	Alive or dead of other cause	25	Alive
60 years	Male	2019	Single (never married)	Black	715	Not a paired site	30	None/Unknown	Yes	Alive	Alive or dead of other cause	13	Alive
71 years	Male	2018	Married (including common law)	Other (American Indian/AK Native, Asian/Pacific Islander)	718	Right - origin of primary	0	Beam radiation	Yes	Dead	Dead (attributable to this cancer dx)	26	Non-Hodgkin Lymphoma
72 years	Female	2019	Divorced	Other (American Indian/AK Native, Asian/Pacific Islander)	711	Left - origin of primary	0	None/Unknown	No/Unknown	Dead	Dead (attributable to this cancer dx)	3	Non-Hodgkin Lymphoma
39 years	Female	2019	Married (including common law)	Other (American Indian/AK Native, Asian/Pacific Islander)	710	Left - origin of primary	0	None/Unknown	Yes	Alive	Alive or dead of other cause	23	Alive
77 years	Female	2019	Single (never married)	Black	712	Left - origin of primary	30	None/Unknown	Yes	Alive	Alive or dead of other cause	23	Alive
65 years	Male	2018	Married (including common law)	White	713	Right - origin of primary	0	None/Unknown	Yes	Alive	Alive or dead of other cause	27	Alive
67 years	Female	2019	Married (including common law)	White	712	Left - origin of primary	30	Beam radiation	Yes	Alive	Alive or dead of other cause	12	Alive
79 years	Female	2019	Married (including common law)	White	719	Not a paired site	0	None/Unknown	No/Unknown	Dead	Dead (attributable to this cancer dx)	5	Non-Hodgkin Lymphoma
51 years	Male	2019	Single (never married)	White	711	Right - origin of primary	0	Beam radiation	No/Unknown	Alive	Alive or dead of other cause	1	Alive
67 years	Female	2019	Widowed	White	710	Right - origin of primary	0	Beam radiation	Yes	Dead	Dead (attributable to this cancer dx)	4	Non-Hodgkin Lymphoma
70 years	Female	2019	Unknown	White	719	Right - origin of primary	0	None/Unknown	Yes	Dead	Dead (attributable to this cancer dx)	1	Non-Hodgkin Lymphoma
35 years	Male	2019	Single (never married)	Other (American Indian/AK Native, Asian/Pacific Islander)	719	Not a paired site	0	None/Unknown	No/Unknown	Dead	Dead (attributable to this cancer dx)	0	Non-Hodgkin Lymphoma
74 years	Male	2019	Married (including common law)	White	713	Right - origin of primary	0	None/Unknown	Yes	Alive	Alive or dead of other cause	16	Alive
75 years	Male	2019	Married (including common law)	White	717	Not a paired site	0	None/Unknown	Yes	Alive	Alive or dead of other cause	22	Alive
59 years	Male	2019	Single (never married)	Other (American Indian/AK Native, Asian/Pacific Islander)	716	Not a paired site	30	None/Unknown	Yes	Alive	Alive or dead of other cause	22	Alive
86 years	Female	2019	Married (including common law)	White	719	Left - origin of primary	0	None/Unknown	Yes	Alive	Alive or dead of other cause	16	Alive
75 years	Female	2019	Married (including common law)	Other (American Indian/AK Native, Asian/Pacific Islander)	719	Not a paired site	21	None/Unknown	Yes	Dead	Dead (attributable to this cancer dx)	4	Non-Hodgkin Lymphoma
84 years	Male	2019	Widowed	Other (American Indian/AK Native, Asian/Pacific Islander)	711	Left - origin of primary	0	None/Unknown	No/Unknown	Dead	Dead (attributable to this cancer dx)	2	Non-Hodgkin Lymphoma
59 years	Male	2020	Married (including common law)	White	718	Right - origin of primary	20	None/Unknown	Yes	Alive	Alive or dead of other cause	7	Alive
54 years	Female	2020	Married (including common law)	White	710	Right - origin of primary	0	None/Unknown	Yes	Alive	Alive or dead of other cause	8	Alive
85 years	Female	2020	Married (including common law)	White	711	Right - origin of primary	0	Beam radiation	No/Unknown	Dead	Dead (attributable to this cancer dx)	2	Non-Hodgkin Lymphoma
79 years	Male	2018	Married (including common law)	White	719	Not a paired site	0	None/Unknown	No/Unknown	Dead	Dead (attributable to this cancer dx)	0	In situ, benign or unknown behavior neoplasm
63 years	Male	2020	Married (including common law)	White	711	Left - origin of primary	0	None/Unknown	Yes	Dead	Dead (attributable to this cancer dx)	0	Non-Hodgkin Lymphoma
66 years	Male	2019	Married (including common law)	Other (American Indian/AK Native, Asian/Pacific Islander)	711	Right - origin of primary	20	None/Unknown	Yes	Alive	Alive or dead of other cause	20	Alive
73 years	Female	2019	Married (including common law)	Other (American Indian/AK Native, Asian/Pacific Islander)	719	Not a paired site	0	None/Unknown	Yes	Dead	Dead (attributable to this cancer dx)	13	Non-Hodgkin Lymphoma
49 years	Male	2020	Single (never married)	White	711	Left - origin of primary	0	None/Unknown	Yes	Alive	Alive or dead of other cause	7	Alive
61 years	Male	2020	Married (including common law)	Other (American Indian/AK Native, Asian/Pacific Islander)	719	Not a paired site	0	None/Unknown	Yes	Alive	Alive or dead of other cause	8	Alive
56 years	Female	2020	Married (including common law)	White	719	Right - origin of primary	0	None/Unknown	Yes	Alive	Alive or dead of other cause	8	Alive
61 years	Female	2020	Married (including common law)	Other (American Indian/AK Native, Asian/Pacific Islander)	711	Left - origin of primary	0	None/Unknown	Yes	Alive	Alive or dead of other cause	7	Alive
73 years	Male	2020	Married (including common law)	Other (American Indian/AK Native, Asian/Pacific Islander)	719	Not a paired site	21	None/Unknown	Yes	Alive	Alive or dead of other cause	2	Alive
25 years	Female	2020	Single (never married)	White	711	Right - origin of primary	21	None/Unknown	Yes	Alive	Alive or dead of other cause	4	Alive
73 years	Female	2019	Married (including common law)	White	719	Not a paired site	21	Refused (1988+)	No/Unknown	Dead	Dead (attributable to this cancer dx)	8	Non-Hodgkin Lymphoma
60 years	Female	2020	Single (never married)	Other (American Indian/AK Native, Asian/Pacific Islander)	718	Right - origin of primary	0	Beam radiation	Yes	Alive	Alive or dead of other cause	10	Alive
39 years	Female	2019	Single (never married)	Black	713	Left - origin of primary	30	None/Unknown	Yes	Dead	Alive or dead of other cause	13	Hypertension without Heart Disease
69 years	Female	2019	Married (including common law)	Other (American Indian/AK Native, Asian/Pacific Islander)	717	Right - origin of primary	0	None/Unknown	Yes	Alive	Alive or dead of other cause	14	Alive
76 years	Male	2020	Married (including common law)	Other (American Indian/AK Native, Asian/Pacific Islander)	719	Not a paired site	21	Beam radiation	Yes	Alive	Alive or dead of other cause	3	Alive
46 years	Female	2020	Married (including common law)	Other (American Indian/AK Native, Asian/Pacific Islander)	711	Left - origin of primary	0	None/Unknown	Yes	Alive	Alive or dead of other cause	8	Alive
31 years	Female	2020	Single (never married)	Other (American Indian/AK Native, Asian/Pacific Islander)	711	Right - origin of primary	0	None/Unknown	Yes	Alive	Alive or dead of other cause	7	Alive
90+ years	Female	2019	Single (never married)	White	710	Left - origin of primary	0	None/Unknown	No/Unknown	Alive	Alive or dead of other cause	0	Alive
32 years	Female	2020	Married (including common law)	Other (American Indian/AK Native, Asian/Pacific Islander)	710	Right - origin of primary	0	None/Unknown	Yes	Alive	Alive or dead of other cause	1	Alive
65 years	Male	2020	Married (including common law)	Other (American Indian/AK Native, Asian/Pacific Islander)	711	Right - origin of primary	20	None/Unknown	Yes	Alive	Alive or dead of other cause	1	Alive
84 years	Female	2020	Widowed	Other (American Indian/AK Native, Asian/Pacific Islander)	711	Right - origin of primary	30	None/Unknown	Yes	Alive	Alive or dead of other cause	0	Alive
81 years	Female	2020	Widowed	White	711	Left - origin of primary	30	None/Unknown	Yes	Alive	Alive or dead of other cause	1	Alive
55 years	Female	2020	Married (including common law)	Other (American Indian/AK Native, Asian/Pacific Islander)	719	Bilateral, single primary	0	None/Unknown	Yes	Alive	Alive or dead of other cause	1	Alive
56 years	Male	2020	Unmarried or Domestic Partner	White	711	Left - origin of primary	30	None/Unknown	Yes	Alive	Alive or dead of other cause	2	Alive
69 years	Female	2020	Married (including common law)	White	718	Not a paired site	20	None/Unknown	Yes	Alive	Alive or dead of other cause	11	Alive
82 years	Female	2013	Married (including common law)	White	719	Not a paired site	0	None/Unknown	Yes	Dead	Dead (attributable to this cancer dx)	2	Non-Hodgkin Lymphoma
72 years	Male	2000	Divorced	White	712	Not a paired site	40	Beam radiation	No/Unknown	Dead	Dead (missing/unknown COD)	13	State DC not available or state DC available but no COD
63 years	Female	2000	Married (including common law)	White	710	Not a paired site	20	Beam radiation	Yes	Dead	Dead (attributable to this cancer dx)	14	Non-Hodgkin Lymphoma
49 years	Male	2000	Married (including common law)	White	717	Not a paired site	0	Beam radiation	No/Unknown	Dead	Dead (attributable to this cancer dx)	126	Non-Hodgkin Lymphoma
63 years	Female	2000	Married (including common law)	White	711	Not a paired site	20	Beam radiation	No/Unknown	Dead	Dead (attributable to this cancer dx)	47	Non-Hodgkin Lymphoma
41 years	Male	2000	Married (including common law)	Black	716	Not a paired site	20	Beam radiation	No/Unknown	Dead	Dead (attributable to this cancer dx)	42	Other Infectious and Parasitic Diseases including HIV
58 years	Male	2000	Married (including common law)	White	711	Not a paired site	0	Beam radiation	Yes	Dead	Dead (attributable to this cancer dx)	10	Non-Hodgkin Lymphoma
80 years	Female	2001	Married (including common law)	White	711	Not a paired site	20	None/Unknown	No/Unknown	Dead	Dead (attributable to this cancer dx)	2	In situ, benign or unknown behavior neoplasm
35 years	Female	2000	Married (including common law)	White	712	Not a paired site	55	None/Unknown	Yes	Alive	Alive or dead of other cause	248	Alive
78 years	Male	2001	Married (including common law)	White	711	Not a paired site	0	None/Unknown	Yes	Dead	Alive or dead of other cause	61	Cerebrovascular Diseases
73 years	Female	2000	Married (including common law)	White	719	Not a paired site	20	None/Unknown	No/Unknown	Dead	Alive or dead of other cause	0	Other Cause of Death
74 years	Female	2001	Divorced	White	712	Not a paired site	40	Beam radiation	No/Unknown	Dead	Dead (attributable to this cancer dx)	3	Non-Hodgkin Lymphoma
69 years	Female	2000	Widowed	White	718	Not a paired site	0	Beam radiation	Yes	Dead	Dead (attributable to this cancer dx)	12	Non-Hodgkin Lymphoma
78 years	Female	2001	Widowed	White	718	Not a paired site	20	Beam radiation	Yes	Dead	Dead (attributable to this cancer dx)	4	Non-Hodgkin Lymphoma
79 years	Male	2001	Widowed	White	712	Not a paired site	0	Beam radiation	No/Unknown	Dead	Dead (attributable to this cancer dx)	14	Non-Hodgkin Lymphoma
61 years	Male	2001	Married (including common law)	White	719	Not a paired site	0	Beam radiation	Yes	Dead	Dead (attributable to this cancer dx)	12	Non-Hodgkin Lymphoma
43 years	Female	2001	Single (never married)	White	711	Not a paired site	0	None/Unknown	No/Unknown	Dead	Alive or dead of other cause	0	Other Cause of Death
73 years	Male	2000	Unknown	White	712	Not a paired site	0	None/Unknown	Yes	Dead	Dead (attributable to this cancer dx)	42	Non-Hodgkin Lymphoma
78 years	Female	2001	Widowed	White	711	Not a paired site	20	Beam radiation	No/Unknown	Dead	Dead (attributable to this cancer dx)	5	Non-Hodgkin Lymphoma
74 years	Male	2001	Married (including common law)	White	710	Not a paired site	0	None/Unknown	Yes	Dead	Dead (attributable to this cancer dx)	12	Non-Hodgkin Lymphoma
77 years	Female	2002	Married (including common law)	White	711	Not a paired site	0	Beam radiation	No/Unknown	Dead	Dead (attributable to this cancer dx)	1	Non-Hodgkin Lymphoma
39 years	Male	2002	Single (never married)	White	710	Not a paired site	55	None/Unknown	No/Unknown	Dead	Dead (attributable to this cancer dx)	1	Other Infectious and Parasitic Diseases including HIV
74 years	Male	2002	Widowed	White	718	Not a paired site	20	Beam radiation	No/Unknown	Dead	Dead (attributable to this cancer dx)	4	In situ, benign or unknown behavior neoplasm
37 years	Female	2001	Married (including common law)	White	711	Not a paired site	0	Beam radiation	Yes	Dead	Alive or dead of other cause	217	Diseases of Heart
72 years	Male	2001	Married (including common law)	White	719	Not a paired site	40	None/Unknown	Yes	Dead	Alive or dead of other cause	1	Diseases of Heart
55 years	Male	2002	Divorced	White	711	Not a paired site	0	None/Unknown	Yes	Dead	Dead (attributable to this cancer dx)	0	Non-Hodgkin Lymphoma
57 years	Female	2002	Married (including common law)	White	710	Not a paired site	0	Beam radiation	Yes	Dead	Dead (attributable to this cancer dx)	4	Non-Hodgkin Lymphoma
56 years	Male	2003	Single (never married)	Black	718	Not a paired site	0	None/Unknown	No/Unknown	Dead	Dead (attributable to this cancer dx)	1	Other Infectious and Parasitic Diseases including HIV
45 years	Male	2003	Married (including common law)	White	715	Not a paired site	0	None/Unknown	No/Unknown	Dead	Alive or dead of other cause	1	Cerebrovascular Diseases
86 years	Female	2003	Widowed	White	711	Not a paired site	55	Beam radiation	No/Unknown	Dead	Dead (attributable to this cancer dx)	2	Miscellaneous Malignant Cancer
66 years	Female	2003	Married (including common law)	White	711	Not a paired site	55	Beam radiation	Yes	Dead	Dead (attributable to this cancer dx)	4	Non-Hodgkin Lymphoma
35 years	Female	2003	Single (never married)	White	710	Not a paired site	0	Beam radiation	No/Unknown	Dead	Alive or dead of other cause	0	Other Cause of Death
75 years	Male	2003	Married (including common law)	White	718	Not a paired site	0	None/Unknown	Yes	Dead	Dead (attributable to this cancer dx)	21	Non-Hodgkin Lymphoma
50 years	Male	2003	Married (including common law)	White	711	Not a paired site	20	Beam radiation	Yes	Alive	Alive or dead of other cause	205	Alive
81 years	Male	2004	Married (including common law)	White	719	Not a paired site	55	Beam radiation	No/Unknown	Dead	Dead (attributable to this cancer dx)	6	Non-Hodgkin Lymphoma
81 years	Female	2004	Married (including common law)	White	719	Not a paired site	0	None/Unknown	Yes	Dead	Dead (attributable to this cancer dx)	0	Non-Hodgkin Lymphoma
70 years	Male	2004	Married (including common law)	White	711	Right - origin of primary	20	Beam radiation	No/Unknown	Dead	Dead (attributable to this cancer dx)	6	Non-Hodgkin Lymphoma
65 years	Male	2004	Single (never married)	White	712	Right - origin of primary	20	None/Unknown	Yes	Dead	Dead (attributable to this cancer dx)	10	Miscellaneous Malignant Cancer
76 years	Female	2004	Single (never married)	White	713	Right - origin of primary	55	None/Unknown	Yes	Dead	Dead (attributable to this cancer dx)	102	Brain and Other Nervous System
78 years	Female	2004	Widowed	White	713	Right - origin of primary	0	None/Unknown	No/Unknown	Dead	Dead (attributable to this cancer dx)	1	Non-Hodgkin Lymphoma
47 years	Female	2005	Married (including common law)	White	711	Left - origin of primary	20	None/Unknown	Yes	Alive	Alive or dead of other cause	190	Alive
76 years	Male	2005	Married (including common law)	White	711	Right - origin of primary	20	Beam radiation	No/Unknown	Dead	Dead (attributable to this cancer dx)	93	Non-Hodgkin Lymphoma
74 years	Female	2005	Single (never married)	White	718	Not a paired site	0	None/Unknown	No/Unknown	Dead	Dead (attributable to this cancer dx)	0	Non-Hodgkin Lymphoma
78 years	Female	2005	Married (including common law)	White	719	Not a paired site	0	None/Unknown	Yes	Dead	Dead (attributable to this cancer dx)	1	Non-Hodgkin Lymphoma
71 years	Male	2005	Married (including common law)	White	711	Left - origin of primary	40	None/Unknown	Yes	Dead	Alive or dead of other cause	110	Other Cause of Death
62 years	Male	2005	Married (including common law)	White	711	Right - origin of primary	0	None/Unknown	Yes	Alive	Alive or dead of other cause	181	Alive
74 years	Male	2005	Married (including common law)	White	711	Right - origin of primary	20	Beam radiation	Yes	Dead	Dead (attributable to this cancer dx)	7	Non-Hodgkin Lymphoma
45 years	Female	2005	Married (including common law)	White	711	Left - origin of primary	0	None/Unknown	Yes	Dead	Dead (attributable to this cancer dx)	8	Non-Hodgkin Lymphoma
64 years	Male	2005	Widowed	White	712	Left - origin of primary	55	Beam radiation	Yes	Dead	Dead (attributable to this cancer dx)	9	Non-Hodgkin Lymphoma
68 years	Male	2005	Divorced	White	711	Right - origin of primary	0	None/Unknown	Yes	Dead	Dead (attributable to this cancer dx)	1	Non-Hodgkin Lymphoma
85 years	Male	2005	Married (including common law)	White	716	Not a paired site	20	None/Unknown	Yes	Dead	Dead (attributable to this cancer dx)	4	Non-Hodgkin Lymphoma
76 years	Female	2005	Married (including common law)	White	711	Right - origin of primary	0	None/Unknown	Yes	Dead	Dead (attributable to this cancer dx)	14	Non-Hodgkin Lymphoma
51 years	Male	2005	Widowed	Black	711	Left - origin of primary	0	Beam radiation	No/Unknown	Dead	Dead (attributable to this cancer dx)	1	Other Infectious and Parasitic Diseases including HIV
62 years	Male	2005	Married (including common law)	White	711	Bilateral, single primary	40	None/Unknown	Yes	Alive	Alive or dead of other cause	185	Alive
32 years	Male	2005	Single (never married)	White	713	Right - origin of primary	55	None/Unknown	Yes	Alive	Alive or dead of other cause	187	Alive
77 years	Male	2006	Single (never married)	White	711	Right - origin of primary	0	None/Unknown	Yes	Dead	Dead (attributable to this cancer dx)	136	Brain and Other Nervous System
61 years	Male	2006	Unknown	White	718	Left - origin of primary	0	None/Unknown	No/Unknown	Dead	Dead (attributable to this cancer dx)	0	Non-Hodgkin Lymphoma
58 years	Male	2006	Married (including common law)	White	710	Left - origin of primary	0	Beam radiation	Yes	Dead	Dead (attributable to this cancer dx)	2	Non-Hodgkin Lymphoma
50 years	Male	2006	Married (including common law)	White	719	Not a paired site	0	None/Unknown	Yes	Dead	Dead (attributable to this cancer dx)	71	Non-Hodgkin Lymphoma
49 years	Male	2006	Married (including common law)	White	719	Not a paired site	0	Beam radiation	Yes	Dead	Dead (attributable to this cancer dx)	53	Non-Hodgkin Lymphoma
84 years	Female	2006	Widowed	White	713	Left - origin of primary	0	Beam radiation	Yes	Dead	Dead (attributable to this cancer dx)	5	Non-Hodgkin Lymphoma
70 years	Male	2006	Single (never married)	White	710	Left - origin of primary	40	Beam radiation	No/Unknown	Dead	Alive or dead of other cause	8	Pneumonia and Influenza
56 years	Male	2006	Married (including common law)	Other (American Indian/AK Native, Asian/Pacific Islander)	716	Not a paired site	0	None/Unknown	Yes	Dead	Dead (attributable to this cancer dx)	149	Non-Hodgkin Lymphoma
57 years	Female	2006	Married (including common law)	White	715	Not a paired site	55	None/Unknown	No/Unknown	Dead	Dead (attributable to this cancer dx)	4	Non-Hodgkin Lymphoma
71 years	Male	2007	Unknown	White	710	Left - origin of primary	0	None/Unknown	No/Unknown	Dead	Dead (attributable to this cancer dx)	1	Non-Hodgkin Lymphoma
48 years	Female	2007	Divorced	White	718	Not a paired site	0	Beam radiation	Yes	Dead	Dead (attributable to this cancer dx)	2	Miscellaneous Malignant Cancer
82 years	Female	2007	Married (including common law)	White	719	Not a paired site	0	None/Unknown	Yes	Dead	Dead (attributable to this cancer dx)	1	Non-Hodgkin Lymphoma
60 years	Male	2007	Married (including common law)	White	718	Not a paired site	20	Beam radiation	Yes	Dead	Dead (attributable to this cancer dx)	23	Brain and Other Nervous System
69 years	Male	2007	Married (including common law)	White	718	Right - origin of primary	0	None/Unknown	Yes	Dead	Alive or dead of other cause	1	Diseases of Heart
73 years	Female	2007	Divorced	White	719	Not a paired site	0	None/Unknown	No/Unknown	Dead	Dead (attributable to this cancer dx)	0	Non-Hodgkin Lymphoma
79 years	Female	2007	Single (never married)	White	713	Right - origin of primary	55	Beam radiation	No/Unknown	Dead	Dead (attributable to this cancer dx)	7	In situ, benign or unknown behavior neoplasm
49 years	Female	2008	Married (including common law)	White	716	Not a paired site	55	Recommended, unknown if administered	Yes	Dead	Dead (attributable to this cancer dx)	53	Non-Hodgkin Lymphoma
73 years	Female	2008	Married (including common law)	White	711	Bilateral, single primary	20	Beam radiation	No/Unknown	Dead	Dead (attributable to this cancer dx)	27	Non-Hodgkin Lymphoma
82 years	Female	2008	Widowed	White	718	Not a paired site	0	None/Unknown	Yes	Dead	Alive or dead of other cause	4	Diseases of Heart
45 years	Female	2008	Divorced	White	711	Left - origin of primary	55	Beam radiation	Yes	Dead	Dead (attributable to this cancer dx)	70	Other Infectious and Parasitic Diseases including HIV
70 years	Male	2009	Separated	White	719	Not a paired site	0	None/Unknown	No/Unknown	Dead	Dead (attributable to this cancer dx)	1	Non-Hodgkin Lymphoma
62 years	Male	2009	Married (including common law)	Unknown	718	Not a paired site	55	Recommended, unknown if administered	Yes	Dead	Dead (attributable to this cancer dx)	112	Non-Hodgkin Lymphoma
84 years	Female	2009	Widowed	White	713	Left - origin of primary	0	Beam radiation	No/Unknown	Dead	Dead (attributable to this cancer dx)	9	Non-Hodgkin Lymphoma
78 years	Male	2009	Married (including common law)	White	719	Not a paired site	0	None/Unknown	Yes	Dead	Dead (attributable to this cancer dx)	1	Non-Hodgkin Lymphoma
77 years	Female	2009	Widowed	White	718	Not a paired site	40	None/Unknown	Yes	Dead	Dead (attributable to this cancer dx)	70	Brain and Other Nervous System
45 years	Female	2009	Married (including common law)	White	711	Right - origin of primary	55	None/Unknown	Yes	Alive	Alive or dead of other cause	134	Alive
60 years	Female	2009	Married (including common law)	White	711	Left - origin of primary	55	None/Unknown	Yes	Dead	Dead (attributable to this cancer dx)	15	Non-Hodgkin Lymphoma
61 years	Male	2009	Married (including common law)	White	710	Right - origin of primary	0	None/Unknown	Yes	Dead	Alive or dead of other cause	10	Pneumonia and Influenza
80 years	Female	2010	Widowed	White	719	Not a paired site	55	None/Unknown	Yes	Alive	Alive or dead of other cause	129	Alive
47 years	Male	2010	Married (including common law)	Black	711	Paired site, but no information concerning laterality	20	Beam radiation	Yes	Alive	Alive or dead of other cause	120	Alive
57 years	Male	2010	Divorced	White	710	Right - origin of primary	0	None/Unknown	Yes	Alive	Alive or dead of other cause	128	Alive
83 years	Female	2011	Single (never married)	White	719	Not a paired site	90	Beam radiation	No/Unknown	Dead	Dead (attributable to this cancer dx)	58	Non-Hodgkin Lymphoma
76 years	Female	2011	Widowed	Other (American Indian/AK Native, Asian/Pacific Islander)	711	Left - origin of primary	0	None/Unknown	No/Unknown	Dead	Dead (attributable to this cancer dx)	5	Non-Hodgkin Lymphoma
53 years	Male	2011	Married (including common law)	White	719	Not a paired site	0	None/Unknown	Yes	Alive	Alive or dead of other cause	118	Alive
41 years	Male	2011	Married (including common law)	White	711	Right - origin of primary	0	None/Unknown	Yes	Dead	Dead (attributable to this cancer dx)	11	Non-Hodgkin Lymphoma
81 years	Female	2011	Widowed	White	714	Right - origin of primary	0	None/Unknown	No/Unknown	Dead	Dead (attributable to this cancer dx)	0	Non-Hodgkin Lymphoma
64 years	Female	2011	Married (including common law)	White	719	Not a paired site	0	None/Unknown	Yes	Alive	Alive or dead of other cause	109	Alive
23 years	Male	2011	Single (never married)	Black	719	Not a paired site	0	None/Unknown	Yes	Alive	Alive or dead of other cause	111	Alive
44 years	Male	2011	Married (including common law)	White	710	Left - origin of primary	0	None/Unknown	Yes	Dead	Dead (missing/unknown COD)	65	State DC not available or state DC available but no COD
63 years	Female	2012	Married (including common law)	White	719	Left - origin of primary	55	None/Unknown	Yes	Dead	Dead (attributable to this cancer dx)	61	Non-Hodgkin Lymphoma
53 years	Male	2012	Married (including common law)	White	719	Not a paired site	0	None/Unknown	No/Unknown	Dead	Dead (attributable to this cancer dx)	0	Non-Hodgkin Lymphoma
63 years	Male	2012	Married (including common law)	White	716	Not a paired site	30	None/Unknown	Yes	Alive	Alive or dead of other cause	107	Alive
76 years	Female	2012	Widowed	Black	713	Right - origin of primary	0	None/Unknown	Yes	Dead	Dead (attributable to this cancer dx)	4	Non-Hodgkin Lymphoma
53 years	Male	2012	Married (including common law)	White	711	Left - origin of primary	20	Beam radiation	Yes	Dead	Dead (attributable to this cancer dx)	2	Non-Hodgkin Lymphoma
66 years	Female	2012	Married (including common law)	White	711	Right - origin of primary	0	Beam radiation	Yes	Dead	Dead (attributable to this cancer dx)	8	Non-Hodgkin Lymphoma
74 years	Female	2013	Married (including common law)	White	711	Right - origin of primary	0	Beam radiation	No/Unknown	Dead	Dead (attributable to this cancer dx)	7	Non-Hodgkin Lymphoma
87 years	Male	2013	Widowed	White	711	Right - origin of primary	0	None/Unknown	Yes	Dead	Alive or dead of other cause	87	Cerebrovascular Diseases
65 years	Male	2013	Married (including common law)	White	711	Right - origin of primary	20	None/Unknown	Yes	Alive	Alive or dead of other cause	86	Alive
85 years	Female	2013	Married (including common law)	White	711	Left - origin of primary	0	None/Unknown	Yes	Dead	Dead (attributable to this cancer dx)	6	Non-Hodgkin Lymphoma
69 years	Male	2013	Married (including common law)	White	711	Left - origin of primary	0	None/Unknown	Yes	Dead	Dead (attributable to this cancer dx)	2	Non-Hodgkin Lymphoma
51 years	Female	2013	Married (including common law)	White	715	Left - origin of primary	20	None/Unknown	Yes	Alive	Alive or dead of other cause	85	Alive
34 years	Male	2014	Married (including common law)	White	718	Left - origin of primary	20	Beam radiation	Yes	Dead	Dead (attributable to this cancer dx)	9	Non-Hodgkin Lymphoma
67 years	Female	2014	Unknown	White	718	Not a paired site	0	None/Unknown	Yes	Dead	Dead (attributable to this cancer dx)	8	Non-Hodgkin Lymphoma
55 years	Male	2014	Single (never married)	Unknown	711	Left - origin of primary	0	None/Unknown	Yes	Alive	Alive or dead of other cause	81	Alive
45 years	Male	2014	Married (including common law)	White	719	Not a paired site	0	None/Unknown	No/Unknown	Alive	Alive or dead of other cause	83	Alive
74 years	Female	2014	Married (including common law)	White	711	Left - origin of primary	0	Beam radiation	Yes	Dead	Dead (attributable to this cancer dx)	5	Non-Hodgkin Lymphoma
79 years	Female	2014	Married (including common law)	White	719	Not a paired site	20	None/Unknown	Yes	Dead	Dead (attributable to this cancer dx)	13	Non-Hodgkin Lymphoma
65 years	Male	2014	Married (including common law)	White	717	Not a paired site	0	None/Unknown	Yes	Dead	Dead (attributable to this cancer dx)	64	Non-Hodgkin Lymphoma
42 years	Female	2014	Married (including common law)	White	713	Left - origin of primary	0	None/Unknown	Yes	Alive	Alive or dead of other cause	79	Alive
51 years	Female	2014	Separated	White	710	Right - origin of primary	20	Beam radiation	Yes	Alive	Alive or dead of other cause	79	Alive
73 years	Male	2014	Widowed	White	718	Not a paired site	0	Beam radiation	No/Unknown	Dead	Dead (attributable to this cancer dx)	34	Non-Hodgkin Lymphoma
60 years	Female	2014	Single (never married)	White	712	Left - origin of primary	30	None/Unknown	Yes	Dead	Alive or dead of other cause	69	Other Cause of Death
53 years	Female	2015	Divorced	White	711	Left - origin of primary	30	None/Unknown	Yes	Alive	Alive or dead of other cause	70	Alive
79 years	Female	2015	Widowed	White	718	Right - origin of primary	30	None/Unknown	No/Unknown	Dead	Alive or dead of other cause	2	Cerebrovascular Diseases
57 years	Male	2015	Unknown	White	710	Right - origin of primary	0	None/Unknown	No/Unknown	Dead	Dead (attributable to this cancer dx)	1	Non-Hodgkin Lymphoma
65 years	Female	2015	Married (including common law)	White	711	Left - origin of primary	0	None/Unknown	Yes	Alive	Alive or dead of other cause	69	Alive
68 years	Male	2015	Married (including common law)	White	719	Right - origin of primary	20	None/Unknown	Yes	Dead	Dead (attributable to this cancer dx)	1	Non-Hodgkin Lymphoma
27 years	Male	2015	Single (never married)	Black	710	Left - origin of primary	0	Beam radiation	No/Unknown	Dead	Dead (attributable to this cancer dx)	22	Other Infectious and Parasitic Diseases including HIV
64 years	Male	2016	Single (never married)	White	712	Left - origin of primary	0	None/Unknown	Yes	Dead	Dead (attributable to this cancer dx)	6	Non-Hodgkin Lymphoma
71 years	Female	2016	Single (never married)	White	719	Not a paired site	0	None/Unknown	No/Unknown	Dead	Dead (attributable to this cancer dx)	2	Non-Hodgkin Lymphoma
49 years	Male	2016	Single (never married)	Black	719	Bilateral, single primary	0	None/Unknown	No/Unknown	Dead	Alive or dead of other cause	0	Other Cause of Death
58 years	Male	2016	Married (including common law)	White	719	Right - origin of primary	30	None/Unknown	Yes	Alive	Alive or dead of other cause	54	Alive
64 years	Male	2016	Single (never married)	White	713	Right - origin of primary	0	None/Unknown	Yes	Dead	Dead (attributable to this cancer dx)	7	Non-Hodgkin Lymphoma
69 years	Male	2016	Married (including common law)	White	713	Right - origin of primary	21	None/Unknown	Yes	Alive	Alive or dead of other cause	50	Alive
67 years	Female	2016	Divorced	White	719	Not a paired site	0	None/Unknown	Yes	Alive	Alive or dead of other cause	50	Alive
66 years	Female	2016	Divorced	White	719	Not a paired site	0	None/Unknown	No/Unknown	Dead	Dead (attributable to this cancer dx)	3	Non-Hodgkin Lymphoma
80 years	Male	2017	Divorced	Unknown	711	Right - origin of primary	0	None/Unknown	Yes	Alive	Alive or dead of other cause	40	Alive
67 years	Male	2017	Divorced	White	719	Right - origin of primary	20	None/Unknown	Yes	Alive	Alive or dead of other cause	41	Alive
89 years	Female	2017	Married (including common law)	White	710	Left - origin of primary	0	None/Unknown	Yes	Dead	Dead (attributable to this cancer dx)	23	Non-Hodgkin Lymphoma
63 years	Male	2017	Married (including common law)	White	711	Bilateral, single primary	30	None/Unknown	Yes	Alive	Alive or dead of other cause	5	Alive
74 years	Male	2017	Married (including common law)	White	711	Right - origin of primary	0	Beam radiation	No/Unknown	Dead	Dead (attributable to this cancer dx)	4	Non-Hodgkin Lymphoma
84 years	Male	2017	Married (including common law)	White	719	Not a paired site	30	None/Unknown	Yes	Dead	Dead (attributable to this cancer dx)	2	Non-Hodgkin Lymphoma
77 years	Female	2017	Married (including common law)	White	710	Right - origin of primary	20	None/Unknown	No/Unknown	Dead	Dead (attributable to this cancer dx)	0	Non-Hodgkin Lymphoma
90+ years	Male	2017	Widowed	White	711	Right - origin of primary	20	Beam radiation	Yes	Dead	Dead (attributable to this cancer dx)	3	Non-Hodgkin Lymphoma
37 years	Male	2017	Unknown	Black	719	Not a paired site	21	None/Unknown	Yes	Alive	Alive or dead of other cause	43	Alive
59 years	Male	2017	Single (never married)	White	719	Not a paired site	30	None/Unknown	Yes	Dead	Alive or dead of other cause	36	Diseases of Heart
66 years	Male	2017	Married (including common law)	White	711	Right - origin of primary	20	None/Unknown	Yes	Alive	Alive or dead of other cause	43	Alive
84 years	Male	2017	Married (including common law)	White	716	Right - origin of primary	0	None/Unknown	Yes	Dead	Dead (attributable to this cancer dx)	2	Non-Hodgkin Lymphoma
49 years	Female	2017	Divorced	White	713	Right - origin of primary	0	None/Unknown	Yes	Alive	Alive or dead of other cause	36	Alive
61 years	Female	2017	Unknown	White	711	Right - origin of primary	0	None/Unknown	Yes	Alive	Alive or dead of other cause	40	Alive
62 years	Female	2018	Married (including common law)	Unknown	719	Not a paired site	0	None/Unknown	Yes	Alive	Alive or dead of other cause	33	Alive
90+ years	Male	2018	Widowed	White	710	Right - origin of primary	20	None/Unknown	Yes	Dead	Dead (attributable to this cancer dx)	11	Non-Hodgkin Lymphoma
75 years	Female	2018	Divorced	White	719	Not a paired site	0	None/Unknown	Yes	Dead	Dead (attributable to this cancer dx)	4	Non-Hodgkin Lymphoma
79 years	Female	2018	Married (including common law)	White	711	Left - origin of primary	20	None/Unknown	Yes	Dead	Dead (attributable to this cancer dx)	3	Non-Hodgkin Lymphoma
60 years	Male	2018	Married (including common law)	White	718	Not a paired site	20	None/Unknown	Yes	Alive	Alive or dead of other cause	34	Alive
72 years	Female	2018	Single (never married)	White	711	Left - origin of primary	40	Beam radiation	No/Unknown	Alive	Alive or dead of other cause	30	Alive
43 years	Female	2018	Married (including common law)	White	718	Left - origin of primary	0	None/Unknown	Yes	Dead	Alive or dead of other cause	0	Other Cause of Death
40 years	Female	2018	Single (never married)	Black	711	Right - origin of primary	30	None/Unknown	Yes	Dead	Dead (attributable to this cancer dx)	8	Non-Hodgkin Lymphoma
75 years	Female	2019	Married (including common law)	White	713	Right - origin of primary	0	Beam radiation	Yes	Alive	Alive or dead of other cause	18	Alive
53 years	Female	2019	Single (never married)	White	711	Right - origin of primary	21	None/Unknown	Yes	Alive	Alive or dead of other cause	20	Alive
62 years	Male	2019	Married (including common law)	White	713	Right - origin of primary	0	None/Unknown	Yes	Dead	Dead (attributable to this cancer dx)	8	Non-Hodgkin Lymphoma
68 years	Male	2019	Married (including common law)	White	712	Left - origin of primary	30	None/Unknown	Yes	Dead	Dead (attributable to this cancer dx)	7	Non-Hodgkin Lymphoma
63 years	Female	2019	Married (including common law)	White	719	Bilateral, single primary	0	None/Unknown	Yes	Alive	Alive or dead of other cause	18	Alive
75 years	Male	2019	Married (including common law)	White	718	Not a paired site	0	None/Unknown	Yes	Dead	Dead (attributable to this cancer dx)	3	Non-Hodgkin Lymphoma
73 years	Female	2019	Married (including common law)	White	713	Left - origin of primary	20	None/Unknown	Yes	Alive	Alive or dead of other cause	22	Alive
86 years	Female	2019	Widowed	White	710	Right - origin of primary	20	None/Unknown	Yes	Dead	Dead (attributable to this cancer dx)	3	Non-Hodgkin Lymphoma
73 years	Female	2020	Single (never married)	White	719	Not a paired site	20	None/Unknown	Yes	Dead	Dead (attributable to this cancer dx)	3	Non-Hodgkin Lymphoma
64 years	Male	2020	Married (including common law)	White	710	Left - origin of primary	0	None/Unknown	No/Unknown	Alive	Alive or dead of other cause	11	Alive
79 years	Female	2020	Single (never married)	White	713	Right - origin of primary	0	None/Unknown	Yes	Dead	Alive or dead of other cause	7	Other Cause of Death
73 years	Female	2020	Married (including common law)	White	711	Right - origin of primary	0	None/Unknown	Yes	Alive	Alive or dead of other cause	4	Alive
72 years	Male	2020	Married (including common law)	Other (American Indian/AK Native, Asian/Pacific Islander)	710	Left - origin of primary	0	None/Unknown	Yes	Alive	Alive or dead of other cause	10	Alive
35 years	Male	2001	Single (never married)	White	719	Not a paired site	0	Recommended, unknown if administered	No/Unknown	Dead	Dead (attributable to this cancer dx)	180	Non-Hodgkin Lymphoma
84 years	Male	2002	Married (including common law)	Other (American Indian/AK Native, Asian/Pacific Islander)	710	Not a paired site	0	Beam radiation	No/Unknown	Dead	Dead (attributable to this cancer dx)	1	Non-Hodgkin Lymphoma
71 years	Male	2003	Married (including common law)	Other (American Indian/AK Native, Asian/Pacific Islander)	713	Not a paired site	40	Beam radiation	Yes	Dead	Dead (attributable to this cancer dx)	26	In situ, benign or unknown behavior neoplasm
80 years	Male	2003	Married (including common law)	Other (American Indian/AK Native, Asian/Pacific Islander)	710	Left - origin of primary	0	Beam radiation	No/Unknown	Dead	Dead (attributable to this cancer dx)	1	Non-Hodgkin Lymphoma
60 years	Female	2003	Married (including common law)	Other (American Indian/AK Native, Asian/Pacific Islander)	711	Not a paired site	55	None/Unknown	Yes	Dead	Dead (attributable to this cancer dx)	4	Non-Hodgkin Lymphoma
69 years	Female	2004	Married (including common law)	Other (American Indian/AK Native, Asian/Pacific Islander)	716	Not a paired site	55	None/Unknown	Yes	Dead	Alive or dead of other cause	29	Other Cause of Death
48 years	Male	2004	Single (never married)	Other (American Indian/AK Native, Asian/Pacific Islander)	719	Not a paired site	0	None/Unknown	Yes	Alive	Alive or dead of other cause	201	Alive
50 years	Female	2004	Married (including common law)	Other (American Indian/AK Native, Asian/Pacific Islander)	716	Not a paired site	20	None/Unknown	Yes	Dead	Dead (attributable to this cancer dx)	6	Non-Hodgkin Lymphoma
56 years	Male	2005	Married (including common law)	Other (American Indian/AK Native, Asian/Pacific Islander)	711	Left - origin of primary	0	None/Unknown	Yes	Dead	Dead (attributable to this cancer dx)	42	Non-Hodgkin Lymphoma
48 years	Male	2006	Single (never married)	Other (American Indian/AK Native, Asian/Pacific Islander)	711	Right - origin of primary	0	Beam radiation	Yes	Alive	Alive or dead of other cause	169	Alive
52 years	Male	2006	Married (including common law)	Other (American Indian/AK Native, Asian/Pacific Islander)	712	Right - origin of primary	40	None/Unknown	Yes	Dead	Dead (attributable to this cancer dx)	39	Non-Hodgkin Lymphoma
63 years	Female	2006	Married (including common law)	Other (American Indian/AK Native, Asian/Pacific Islander)	719	Bilateral, single primary	20	Beam radiation	Yes	Dead	Dead (attributable to this cancer dx)	14	Non-Hodgkin Lymphoma
77 years	Female	2006	Married (including common law)	Other (American Indian/AK Native, Asian/Pacific Islander)	711	Right - origin of primary	0	Beam radiation	No/Unknown	Dead	Dead (attributable to this cancer dx)	4	Non-Hodgkin Lymphoma
74 years	Male	2006	Married (including common law)	White	718	Not a paired site	0	Refused (1988+)	Yes	Dead	Dead (attributable to this cancer dx)	2	Non-Hodgkin Lymphoma
32 years	Male	2006	Single (never married)	White	711	Bilateral, single primary	0	Beam radiation	Yes	Dead	Dead (attributable to this cancer dx)	6	Other Infectious and Parasitic Diseases including HIV
82 years	Female	2007	Widowed	Other (American Indian/AK Native, Asian/Pacific Islander)	719	Not a paired site	0	None/Unknown	Yes	Dead	Dead (attributable to this cancer dx)	1	Non-Hodgkin Lymphoma
74 years	Male	2007	Single (never married)	Other (American Indian/AK Native, Asian/Pacific Islander)	713	Right - origin of primary	0	Beam radiation	Yes	Dead	Alive or dead of other cause	112	Diseases of Heart
69 years	Female	2007	Widowed	Other (American Indian/AK Native, Asian/Pacific Islander)	711	Left - origin of primary	20	None/Unknown	Yes	Dead	Dead (attributable to this cancer dx)	44	Non-Hodgkin Lymphoma
38 years	Male	2008	Single (never married)	Other (American Indian/AK Native, Asian/Pacific Islander)	719	Not a paired site	0	Beam radiation	Yes	Dead	Dead (attributable to this cancer dx)	52	Non-Hodgkin Lymphoma
51 years	Female	2008	Separated	Other (American Indian/AK Native, Asian/Pacific Islander)	711	Left - origin of primary	20	Beam radiation	Yes	Alive	Alive or dead of other cause	147	Alive
36 years	Male	2008	Married (including common law)	Other (American Indian/AK Native, Asian/Pacific Islander)	711	Right - origin of primary	55	None/Unknown	Yes	Dead	Alive or dead of other cause	143	Other Cause of Death
85 years	Female	2012	Married (including common law)	White	714	Left - origin of primary	0	None/Unknown	No/Unknown	Dead	Alive or dead of other cause	1	Cerebrovascular Diseases
78 years	Female	2009	Widowed	Other (American Indian/AK Native, Asian/Pacific Islander)	711	Left - origin of primary	55	None/Unknown	Yes	Dead	Dead (attributable to this cancer dx)	29	Non-Hodgkin Lymphoma
66 years	Female	2010	Married (including common law)	White	719	Not a paired site	0	Beam radiation	Yes	Dead	Alive or dead of other cause	52	Diseases of Heart
41 years	Male	2010	Married (including common law)	Other (American Indian/AK Native, Asian/Pacific Islander)	719	Not a paired site	0	None/Unknown	Yes	Alive	Alive or dead of other cause	131	Alive
41 years	Male	2010	Single (never married)	Other (American Indian/AK Native, Asian/Pacific Islander)	711	Left - origin of primary	0	Beam radiation	No/Unknown	Dead	Alive or dead of other cause	103	Symptoms, Signs and Ill-Defined Conditions
42 years	Female	2010	Widowed	Other (American Indian/AK Native, Asian/Pacific Islander)	711	Left - origin of primary	55	Beam radiation	Yes	Dead	Dead (attributable to this cancer dx)	54	Non-Hodgkin Lymphoma
59 years	Female	2010	Divorced	White	712	Left - origin of primary	21	Beam radiation	Yes	Dead	Dead (attributable to this cancer dx)	12	Non-Hodgkin Lymphoma
70 years	Female	2015	Married (including common law)	Other (American Indian/AK Native, Asian/Pacific Islander)	711	Left - origin of primary	21	None/Unknown	No/Unknown	Dead	Dead (attributable to this cancer dx)	1	In situ, benign or unknown behavior neoplasm
71 years	Male	2010	Married (including common law)	Other (American Indian/AK Native, Asian/Pacific Islander)	719	Not a paired site	0	None/Unknown	Yes	Dead	Dead (attributable to this cancer dx)	2	Non-Hodgkin Lymphoma
62 years	Male	2010	Married (including common law)	White	718	Not a paired site	0	None/Unknown	Yes	Dead	Dead (attributable to this cancer dx)	14	Non-Hodgkin Lymphoma
49 years	Male	2011	Married (including common law)	Other (American Indian/AK Native, Asian/Pacific Islander)	711	Left - origin of primary	20	None/Unknown	Yes	Alive	Alive or dead of other cause	111	Alive
86 years	Male	2011	Married (including common law)	Other (American Indian/AK Native, Asian/Pacific Islander)	710	Right - origin of primary	0	None/Unknown	No/Unknown	Dead	Alive or dead of other cause	0	Accidents and Adverse Effects
65 years	Male	2011	Married (including common law)	Other (American Indian/AK Native, Asian/Pacific Islander)	712	Left - origin of primary	20	None/Unknown	Yes	Alive	Alive or dead of other cause	100	Alive
83 years	Female	2012	Widowed	Other (American Indian/AK Native, Asian/Pacific Islander)	712	Right - origin of primary	0	Recommended, unknown if administered	No/Unknown	Dead	Dead (attributable to this cancer dx)	1	Non-Hodgkin Lymphoma
53 years	Male	2012	Single (never married)	Other (American Indian/AK Native, Asian/Pacific Islander)	713	Left - origin of primary	30	Beam radiation	Yes	Alive	Alive or dead of other cause	103	Alive
74 years	Female	2013	Married (including common law)	Other (American Indian/AK Native, Asian/Pacific Islander)	719	Not a paired site	0	None/Unknown	Yes	Alive	Alive or dead of other cause	92	Alive
23 years	Female	2012	Single (never married)	Other (American Indian/AK Native, Asian/Pacific Islander)	711	Right - origin of primary	21	Beam radiation	Yes	Alive	Alive or dead of other cause	98	Alive
89 years	Male	2012	Widowed	Other (American Indian/AK Native, Asian/Pacific Islander)	711	Left - origin of primary	0	None/Unknown	No/Unknown	Dead	Dead (attributable to this cancer dx)	1	Non-Hodgkin Lymphoma
77 years	Male	2012	Married (including common law)	Other (American Indian/AK Native, Asian/Pacific Islander)	713	Right - origin of primary	0	None/Unknown	No/Unknown	Dead	Dead (attributable to this cancer dx)	1	Non-Hodgkin Lymphoma
70 years	Male	2013	Married (including common law)	White	711	Left - origin of primary	0	Beam radiation	Yes	Alive	Alive or dead of other cause	91	Alive
67 years	Female	2012	Married (including common law)	Other (American Indian/AK Native, Asian/Pacific Islander)	711	Left - origin of primary	30	None/Unknown	Yes	Alive	Alive or dead of other cause	97	Alive
78 years	Male	2013	Married (including common law)	Other (American Indian/AK Native, Asian/Pacific Islander)	710	Left - origin of primary	0	None/Unknown	Yes	Dead	Alive or dead of other cause	1	Pneumonia and Influenza
64 years	Male	2013	Married (including common law)	Other (American Indian/AK Native, Asian/Pacific Islander)	711	Right - origin of primary	0	None/Unknown	Yes	Dead	Dead (attributable to this cancer dx)	0	Non-Hodgkin Lymphoma
75 years	Male	2013	Married (including common law)	Other (American Indian/AK Native, Asian/Pacific Islander)	719	Not a paired site	0	None/Unknown	Yes	Dead	Alive or dead of other cause	49	Hypertension without Heart Disease
68 years	Male	2013	Single (never married)	White	711	Right - origin of primary	0	None/Unknown	Yes	Dead	Alive or dead of other cause	11	Other Cause of Death
75 years	Female	2014	Married (including common law)	Other (American Indian/AK Native, Asian/Pacific Islander)	719	Not a paired site	0	None/Unknown	No/Unknown	Dead	Alive or dead of other cause	0	Other Cause of Death
80 years	Female	2014	Married (including common law)	Other (American Indian/AK Native, Asian/Pacific Islander)	719	Not a paired site	0	None/Unknown	No/Unknown	Dead	Dead (attributable to this cancer dx)	1	Non-Hodgkin Lymphoma
62 years	Male	2014	Single (never married)	Other (American Indian/AK Native, Asian/Pacific Islander)	716	Not a paired site	20	Beam radiation	Yes	Dead	Alive or dead of other cause	63	Other Cause of Death
53 years	Female	2015	Married (including common law)	Other (American Indian/AK Native, Asian/Pacific Islander)	710	Left - origin of primary	0	None/Unknown	Yes	Alive	Alive or dead of other cause	70	Alive
65 years	Male	2015	Married (including common law)	Other (American Indian/AK Native, Asian/Pacific Islander)	710	Right - origin of primary	0	None/Unknown	Yes	Alive	Alive or dead of other cause	71	Alive
83 years	Male	2015	Married (including common law)	Other (American Indian/AK Native, Asian/Pacific Islander)	718	Not a paired site	0	None/Unknown	No/Unknown	Dead	Dead (attributable to this cancer dx)	1	Non-Hodgkin Lymphoma
53 years	Female	2015	Married (including common law)	Other (American Indian/AK Native, Asian/Pacific Islander)	711	Right - origin of primary	0	Recommended, unknown if administered	Yes	Alive	Alive or dead of other cause	64	Alive
65 years	Female	2010	Unknown	White	719	Not a paired site	0	None/Unknown	No/Unknown	Dead	Dead (attributable to this cancer dx)	62	Non-Hodgkin Lymphoma
64 years	Male	2016	Married (including common law)	Other (American Indian/AK Native, Asian/Pacific Islander)	711	Left - origin of primary	0	Beam radiation	Yes	Dead	Dead (attributable to this cancer dx)	21	Non-Hodgkin Lymphoma
81 years	Female	2016	Widowed	Other (American Indian/AK Native, Asian/Pacific Islander)	718	Not a paired site	0	None/Unknown	Yes	Dead	Dead (attributable to this cancer dx)	9	Non-Hodgkin Lymphoma
60 years	Male	2016	Married (including common law)	Other (American Indian/AK Native, Asian/Pacific Islander)	711	Left - origin of primary	0	None/Unknown	Yes	Alive	Alive or dead of other cause	52	Alive
78 years	Female	2016	Widowed	Other (American Indian/AK Native, Asian/Pacific Islander)	710	Right - origin of primary	0	None/Unknown	Yes	Alive	Alive or dead of other cause	53	Alive
70 years	Female	2016	Single (never married)	Other (American Indian/AK Native, Asian/Pacific Islander)	712	Left - origin of primary	0	None/Unknown	Yes	Alive	Alive or dead of other cause	51	Alive
54 years	Male	2016	Married (including common law)	Other (American Indian/AK Native, Asian/Pacific Islander)	718	Left - origin of primary	0	Beam radiation	No/Unknown	Dead	Dead (attributable to this cancer dx)	2	Non-Hodgkin Lymphoma
69 years	Male	2016	Married (including common law)	Other (American Indian/AK Native, Asian/Pacific Islander)	712	Left - origin of primary	21	Beam radiation	Yes	Alive	Alive or dead of other cause	49	Alive
76 years	Female	2016	Married (including common law)	Other (American Indian/AK Native, Asian/Pacific Islander)	719	Left - origin of primary	0	None/Unknown	Yes	Alive	Alive or dead of other cause	48	Alive
63 years	Female	2017	Married (including common law)	Other (American Indian/AK Native, Asian/Pacific Islander)	710	Left - origin of primary	30	None/Unknown	Yes	Alive	Alive or dead of other cause	36	Alive
76 years	Female	2017	Widowed	Other (American Indian/AK Native, Asian/Pacific Islander)	711	Right - origin of primary	0	None/Unknown	No/Unknown	Dead	Dead (attributable to this cancer dx)	0	Non-Hodgkin Lymphoma
65 years	Male	2018	Married (including common law)	Other (American Indian/AK Native, Asian/Pacific Islander)	719	Right - origin of primary	0	Beam radiation	No/Unknown	Dead	Dead (attributable to this cancer dx)	2	Non-Hodgkin Lymphoma
84 years	Female	2017	Widowed	Other (American Indian/AK Native, Asian/Pacific Islander)	711	Left - origin of primary	20	None/Unknown	Yes	Dead	Dead (attributable to this cancer dx)	3	Non-Hodgkin Lymphoma
78 years	Male	2017	Married (including common law)	Other (American Indian/AK Native, Asian/Pacific Islander)	718	Right - origin of primary	0	None/Unknown	Yes	Alive	Alive or dead of other cause	38	Alive
70 years	Male	2017	Divorced	Unknown	718	Not a paired site	0	None/Unknown	Yes	Dead	Dead (attributable to this cancer dx)	2	Non-Hodgkin Lymphoma
56 years	Female	2018	Married (including common law)	Other (American Indian/AK Native, Asian/Pacific Islander)	719	Not a paired site	0	Beam radiation	Yes	Dead	Dead (attributable to this cancer dx)	4	Non-Hodgkin Lymphoma
72 years	Male	2018	Single (never married)	White	718	Not a paired site	0	None/Unknown	Yes	Alive	Alive or dead of other cause	34	Alive
58 years	Female	2019	Married (including common law)	Other (American Indian/AK Native, Asian/Pacific Islander)	711	Left - origin of primary	20	None/Unknown	Yes	Alive	Alive or dead of other cause	21	Alive
70 years	Male	2019	Married (including common law)	White	711	Left - origin of primary	0	None/Unknown	Yes	Alive	Alive or dead of other cause	18	Alive
41 years	Male	2019	Married (including common law)	Other (American Indian/AK Native, Asian/Pacific Islander)	712	Left - origin of primary	0	None/Unknown	Yes	Dead	Dead (attributable to this cancer dx)	3	Non-Hodgkin Lymphoma
70 years	Male	2020	Single (never married)	Other (American Indian/AK Native, Asian/Pacific Islander)	718	Not a paired site	0	None/Unknown	Yes	Alive	Alive or dead of other cause	11	Alive
70 years	Male	2020	Married (including common law)	Other (American Indian/AK Native, Asian/Pacific Islander)	719	Not a paired site	0	None/Unknown	Yes	Alive	Alive or dead of other cause	5	Alive
69 years	Male	2020	Single (never married)	Other (American Indian/AK Native, Asian/Pacific Islander)	719	Not a paired site	0	None/Unknown	No/Unknown	Dead	Dead (attributable to this cancer dx)	0	Non-Hodgkin Lymphoma
61 years	Female	2020	Married (including common law)	White	718	Not a paired site	0	None/Unknown	Yes	Alive	Alive or dead of other cause	3	Alive
77 years	Male	2020	Single (never married)	Other (American Indian/AK Native, Asian/Pacific Islander)	710	Right - origin of primary	0	None/Unknown	Yes	Alive	Alive or dead of other cause	10	Alive
71 years	Female	2020	Widowed	Other (American Indian/AK Native, Asian/Pacific Islander)	712	Left - origin of primary	20	None/Unknown	Yes	Alive	Alive or dead of other cause	2	Alive
71 years	Male	2000	Married (including common law)	White	718	Not a paired site	0	Beam radiation	Yes	Dead	Dead (attributable to this cancer dx)	10	Non-Hodgkin Lymphoma
84 years	Male	2000	Married (including common law)	White	711	Not a paired site	55	Beam radiation	No/Unknown	Dead	Dead (attributable to this cancer dx)	9	Non-Hodgkin Lymphoma
84 years	Male	2000	Married (including common law)	White	711	Not a paired site	20	Beam radiation	No/Unknown	Dead	Dead (attributable to this cancer dx)	51	In situ, benign or unknown behavior neoplasm
79 years	Male	2000	Married (including common law)	White	711	Not a paired site	20	Beam radiation	Yes	Dead	Dead (attributable to this cancer dx)	1	Non-Hodgkin Lymphoma
46 years	Male	2000	Married (including common law)	White	711	Not a paired site	0	Beam radiation	Yes	Dead	Dead (attributable to this cancer dx)	15	Non-Hodgkin Lymphoma
55 years	Female	2000	Widowed	White	718	Not a paired site	0	Beam radiation	Yes	Dead	Dead (attributable to this cancer dx)	44	Non-Hodgkin Lymphoma
76 years	Male	2000	Widowed	White	719	Not a paired site	0	Beam radiation	No/Unknown	Dead	Alive or dead of other cause	1	Chronic Obstructive Pulmonary Disease and Allied Cond
74 years	Male	2000	Widowed	White	719	Not a paired site	55	Beam radiation	Yes	Dead	Alive or dead of other cause	17	Diseases of Heart
46 years	Female	2001	Married (including common law)	White	718	Not a paired site	40	Beam radiation	Yes	Dead	Dead (attributable to this cancer dx)	18	Non-Hodgkin Lymphoma
80 years	Female	2000	Widowed	White	718	Not a paired site	40	None/Unknown	No/Unknown	Dead	Dead (attributable to this cancer dx)	1	Brain and Other Nervous System
62 years	Male	2000	Married (including common law)	White	710	Not a paired site	0	Beam radiation	Yes	Dead	Alive or dead of other cause	165	Other Cause of Death
74 years	Female	2000	Married (including common law)	White	719	Not a paired site	0	Beam radiation	Yes	Dead	Dead (attributable to this cancer dx)	5	Non-Hodgkin Lymphoma
83 years	Male	2000	Married (including common law)	White	711	Not a paired site	0	Beam radiation	No/Unknown	Dead	Dead (attributable to this cancer dx)	1	Miscellaneous Malignant Cancer
61 years	Male	2001	Married (including common law)	White	719	Not a paired site	0	Beam radiation	Yes	Dead	Dead (attributable to this cancer dx)	44	In situ, benign or unknown behavior neoplasm
74 years	Female	2001	Widowed	White	719	Not a paired site	40	Beam radiation	No/Unknown	Dead	Dead (attributable to this cancer dx)	4	Non-Hodgkin Lymphoma
81 years	Female	2001	Married (including common law)	White	718	Not a paired site	20	None/Unknown	No/Unknown	Dead	Dead (attributable to this cancer dx)	2	Non-Hodgkin Lymphoma
73 years	Female	2001	Married (including common law)	White	713	Not a paired site	20	Beam radiation	No/Unknown	Dead	Dead (attributable to this cancer dx)	7	Non-Hodgkin Lymphoma
75 years	Female	2001	Widowed	White	717	Not a paired site	0	Refused (1988+)	No/Unknown	Dead	Dead (attributable to this cancer dx)	4	Non-Hodgkin Lymphoma
60 years	Male	2002	Single (never married)	White	718	Not a paired site	40	Beam radiation	Yes	Dead	Dead (attributable to this cancer dx)	53	Non-Hodgkin Lymphoma
76 years	Female	2001	Widowed	White	716	Not a paired site	20	Beam radiation	No/Unknown	Dead	Dead (attributable to this cancer dx)	24	Non-Hodgkin Lymphoma
37 years	Male	2001	Married (including common law)	White	710	Not a paired site	0	None/Unknown	No/Unknown	Dead	Alive or dead of other cause	194	Diseases of Heart
75 years	Male	2003	Widowed	White	711	Not a paired site	40	None/Unknown	No/Unknown	Dead	Dead (attributable to this cancer dx)	0	Non-Hodgkin Lymphoma
22 years	Male	2003	Single (never married)	White	719	Not a paired site	55	Radiation, NOS method or source not specified	Yes	Alive	Alive or dead of other cause	207	Alive
77 years	Male	2003	Married (including common law)	White	711	Not a paired site	20	Beam radiation	Yes	Dead	Dead (attributable to this cancer dx)	2	Non-Hodgkin Lymphoma
64 years	Female	2003	Divorced	White	719	Not a paired site	0	None/Unknown	Yes	Dead	Dead (attributable to this cancer dx)	2	Non-Hodgkin Lymphoma
77 years	Female	2003	Married (including common law)	White	719	Not a paired site	0	None/Unknown	Yes	Dead	Dead (attributable to this cancer dx)	26	Non-Hodgkin Lymphoma
58 years	Female	2003	Divorced	White	711	Not a paired site	20	Beam radiation	No/Unknown	Dead	Dead (attributable to this cancer dx)	2	Non-Hodgkin Lymphoma
55 years	Male	2003	Divorced	White	712	Not a paired site	20	Beam radiation	No/Unknown	Dead	Dead (attributable to this cancer dx)	8	Non-Hodgkin Lymphoma
80 years	Female	2004	Married (including common law)	White	711	Right - origin of primary	55	None/Unknown	Yes	Dead	Dead (attributable to this cancer dx)	25	Non-Hodgkin Lymphoma
68 years	Male	2004	Married (including common law)	White	711	Left - origin of primary	0	Beam radiation	Yes	Dead	Dead (attributable to this cancer dx)	3	Non-Hodgkin Lymphoma
57 years	Male	2005	Married (including common law)	White	718	Not a paired site	0	None/Unknown	Yes	Dead	Dead (attributable to this cancer dx)	6	Non-Hodgkin Lymphoma
63 years	Female	2005	Single (never married)	White	710	Left - origin of primary	0	None/Unknown	Yes	Dead	Dead (attributable to this cancer dx)	89	In situ, benign or unknown behavior neoplasm
49 years	Male	2004	Married (including common law)	White	719	Not a paired site	0	Beam radiation	Yes	Dead	Dead (attributable to this cancer dx)	33	Non-Hodgkin Lymphoma
25 years	Male	2005	Married (including common law)	White	711	Right - origin of primary	55	Beam radiation	Yes	Alive	Alive or dead of other cause	180	Alive
38 years	Female	2005	Single (never married)	White	718	Not a paired site	0	None/Unknown	Yes	Dead	Dead (attributable to this cancer dx)	13	Non-Hodgkin Lymphoma
47 years	Male	2005	Married (including common law)	White	711	Right - origin of primary	55	None/Unknown	Yes	Dead	Dead (attributable to this cancer dx)	4	Non-Hodgkin Lymphoma
49 years	Female	2005	Divorced	White	711	Right - origin of primary	40	None/Unknown	Yes	Dead	Dead (attributable to this cancer dx)	26	Non-Hodgkin Lymphoma
88 years	Male	2006	Widowed	White	713	Left - origin of primary	0	Beam radiation	No/Unknown	Dead	Dead (attributable to this cancer dx)	8	Non-Hodgkin Lymphoma
78 years	Female	2006	Widowed	White	716	Not a paired site	20	None/Unknown	Yes	Alive	Alive or dead of other cause	172	Alive
49 years	Male	2006	Single (never married)	White	719	Not a paired site	0	Beam radiation	Yes	Dead	Dead (attributable to this cancer dx)	36	Non-Hodgkin Lymphoma
75 years	Female	2006	Widowed	White	716	Not a paired site	0	None/Unknown	Yes	Dead	Dead (attributable to this cancer dx)	36	Non-Hodgkin Lymphoma
57 years	Male	2007	Married (including common law)	White	718	Not a paired site	20	Beam radiation	Yes	Dead	Dead (attributable to this cancer dx)	4	Non-Hodgkin Lymphoma
62 years	Female	2007	Married (including common law)	White	718	Not a paired site	20	Beam radiation	No/Unknown	Dead	Dead (attributable to this cancer dx)	5	Non-Hodgkin Lymphoma
70 years	Male	2007	Married (including common law)	White	718	Not a paired site	20	None/Unknown	Yes	Dead	Dead (attributable to this cancer dx)	1	Non-Hodgkin Lymphoma
51 years	Male	2007	Married (including common law)	White	711	Right - origin of primary	0	None/Unknown	Yes	Dead	Dead (attributable to this cancer dx)	1	Non-Hodgkin Lymphoma
43 years	Male	2007	Single (never married)	White	713	Left - origin of primary	0	None/Unknown	Yes	Dead	Dead (attributable to this cancer dx)	32	Other Infectious and Parasitic Diseases including HIV
84 years	Male	2007	Married (including common law)	White	718	Not a paired site	0	None/Unknown	Yes	Dead	Dead (missing/unknown COD)	14	State DC not available or state DC available but no COD
73 years	Female	2007	Married (including common law)	White	718	Not a paired site	0	None/Unknown	Yes	Dead	Dead (attributable to this cancer dx)	13	Non-Hodgkin Lymphoma
38 years	Male	2008	Single (never married)	White	716	Not a paired site	90	None/Unknown	Yes	Alive	Alive or dead of other cause	152	Alive
72 years	Male	2008	Separated	White	710	Left - origin of primary	20	None/Unknown	Yes	Dead	Dead (attributable to this cancer dx)	0	Non-Hodgkin Lymphoma
61 years	Female	2008	Single (never married)	White	711	Left - origin of primary	0	Beam radiation	No/Unknown	Dead	Dead (attributable to this cancer dx)	79	Non-Hodgkin Lymphoma
67 years	Female	2008	Single (never married)	White	715	Not a paired site	20	None/Unknown	No/Unknown	Dead	Dead (attributable to this cancer dx)	1	Brain and Other Nervous System
77 years	Male	2008	Married (including common law)	White	718	Not a paired site	0	None/Unknown	No/Unknown	Dead	Dead (attributable to this cancer dx)	2	Non-Hodgkin Lymphoma
65 years	Male	2008	Married (including common law)	White	712	Right - origin of primary	0	None/Unknown	Yes	Dead	Dead (attributable to this cancer dx)	1	Non-Hodgkin Lymphoma
41 years	Male	2008	Single (never married)	White	711	Left - origin of primary	55	None/Unknown	Yes	Alive	Alive or dead of other cause	76	Alive
77 years	Male	2008	Married (including common law)	White	719	Not a paired site	0	None/Unknown	Yes	Dead	Dead (attributable to this cancer dx)	2	Non-Hodgkin Lymphoma
43 years	Male	2008	Married (including common law)	White	715	Not a paired site	40	None/Unknown	Yes	Alive	Alive or dead of other cause	152	Alive
68 years	Male	2008	Married (including common law)	White	717	Not a paired site	0	Beam radiation	No/Unknown	Dead	Alive or dead of other cause	2	Other Infectious and Parasitic Diseases including HIV
70 years	Male	2008	Single (never married)	White	711	Right - origin of primary	0	None/Unknown	No/Unknown	Dead	Dead (attributable to this cancer dx)	0	Non-Hodgkin Lymphoma
67 years	Female	2008	Single (never married)	White	718	Not a paired site	55	None/Unknown	Yes	Dead	Dead (attributable to this cancer dx)	39	Non-Hodgkin Lymphoma
51 years	Female	2008	Married (including common law)	White	713	Right - origin of primary	20	None/Unknown	Yes	Dead	Dead (attributable to this cancer dx)	31	Non-Hodgkin Lymphoma
69 years	Male	2008	Married (including common law)	White	718	Not a paired site	0	None/Unknown	Yes	Dead	Dead (attributable to this cancer dx)	33	Non-Hodgkin Lymphoma
65 years	Male	2009	Married (including common law)	White	711	Right - origin of primary	0	None/Unknown	No/Unknown	Dead	Dead (attributable to this cancer dx)	3	Non-Hodgkin Lymphoma
81 years	Female	2009	Widowed	White	716	Not a paired site	0	None/Unknown	Yes	Dead	Dead (attributable to this cancer dx)	4	Brain and Other Nervous System
67 years	Female	2009	Married (including common law)	White	718	Not a paired site	20	None/Unknown	Yes	Alive	Alive or dead of other cause	139	Alive
70 years	Female	2009	Married (including common law)	White	710	Left - origin of primary	0	None/Unknown	Yes	Dead	Alive or dead of other cause	23	Other Cause of Death
45 years	Male	2009	Married (including common law)	White	718	Not a paired site	0	Beam radiation	Yes	Dead	Dead (attributable to this cancer dx)	13	Non-Hodgkin Lymphoma
71 years	Male	2009	Married (including common law)	White	715	Not a paired site	0	None/Unknown	Yes	Dead	Alive or dead of other cause	126	Nephritis, Nephrotic Syndrome and Nephrosis
64 years	Female	2010	Married (including common law)	White	712	Left - origin of primary	40	Beam radiation	Yes	Dead	Dead (attributable to this cancer dx)	5	Non-Hodgkin Lymphoma
85 years	Female	2010	Married (including common law)	White	712	Right - origin of primary	40	Beam radiation	No/Unknown	Dead	Alive or dead of other cause	10	Other Cause of Death
68 years	Male	2010	Single (never married)	White	711	Right - origin of primary	0	Beam radiation	Yes	Dead	Alive or dead of other cause	33	Diseases of Heart
89 years	Female	2010	Widowed	White	711	Left - origin of primary	55	Beam radiation	No/Unknown	Dead	Dead (attributable to this cancer dx)	12	Non-Hodgkin Lymphoma
42 years	Male	2010	Single (never married)	White	710	Left - origin of primary	0	Beam radiation	Yes	Dead	Dead (attributable to this cancer dx)	16	Other Infectious and Parasitic Diseases including HIV
61 years	Male	2010	Married (including common law)	White	719	Not a paired site	0	None/Unknown	Yes	Dead	Dead (attributable to this cancer dx)	10	Non-Hodgkin Lymphoma
66 years	Male	2010	Divorced	White	719	Not a paired site	30	Beam radiation	Yes	Dead	Dead (attributable to this cancer dx)	34	Non-Hodgkin Lymphoma
49 years	Male	2010	Married (including common law)	White	710	Right - origin of primary	0	Beam radiation	Yes	Dead	Dead (attributable to this cancer dx)	115	Non-Hodgkin Lymphoma
60 years	Male	2011	Divorced	White	713	Right - origin of primary	30	Beam radiation	Yes	Dead	Dead (attributable to this cancer dx)	30	Non-Hodgkin Lymphoma
55 years	Female	2010	Married (including common law)	White	719	Not a paired site	0	None/Unknown	Yes	Dead	Dead (attributable to this cancer dx)	0	Non-Hodgkin Lymphoma
80 years	Male	2010	Married (including common law)	White	719	Not a paired site	0	None/Unknown	Yes	Dead	Dead (attributable to this cancer dx)	10	Non-Hodgkin Lymphoma
85 years	Female	2011	Widowed	White	712	Left - origin of primary	0	None/Unknown	Yes	Dead	Alive or dead of other cause	111	Other Infectious and Parasitic Diseases including HIV
53 years	Female	2011	Married (including common law)	White	719	Not a paired site	0	None/Unknown	Yes	Dead	Alive or dead of other cause	28	Diabetes Mellitus
85 years	Female	2011	Widowed	White	712	Left - origin of primary	20	None/Unknown	Yes	Dead	Dead (attributable to this cancer dx)	34	Non-Hodgkin Lymphoma
78 years	Male	2011	Widowed	White	716	Not a paired site	30	None/Unknown	No/Unknown	Dead	Dead (attributable to this cancer dx)	0	Non-Hodgkin Lymphoma
83 years	Male	2011	Married (including common law)	White	712	Right - origin of primary	0	Beam radiation	Yes	Dead	Dead (attributable to this cancer dx)	5	Non-Hodgkin Lymphoma
56 years	Male	2011	Married (including common law)	White	711	Right - origin of primary	0	None/Unknown	Yes	Alive	Alive or dead of other cause	113	Alive
49 years	Female	2011	Married (including common law)	White	711	Right - origin of primary	20	None/Unknown	Yes	Dead	Dead (attributable to this cancer dx)	36	Non-Hodgkin Lymphoma
49 years	Female	2011	Married (including common law)	White	719	Not a paired site	0	None/Unknown	Yes	Dead	Dead (attributable to this cancer dx)	90	Non-Hodgkin Lymphoma
52 years	Male	2011	Married (including common law)	White	711	Left - origin of primary	0	None/Unknown	Yes	Dead	Dead (attributable to this cancer dx)	33	Non-Hodgkin Lymphoma
66 years	Female	2012	Married (including common law)	White	719	Not a paired site	0	Beam radiation	No/Unknown	Dead	Dead (attributable to this cancer dx)	10	Non-Hodgkin Lymphoma
81 years	Male	2012	Married (including common law)	White	719	Not a paired site	0	None/Unknown	Yes	Dead	Alive or dead of other cause	100	Diseases of Heart
76 years	Male	2012	Married (including common law)	White	718	Not a paired site	0	None/Unknown	Yes	Dead	Alive or dead of other cause	2	Other Infectious and Parasitic Diseases including HIV
74 years	Male	2013	Married (including common law)	White	710	Left - origin of primary	0	Beam radiation	Yes	Dead	Dead (attributable to this cancer dx)	4	Miscellaneous Malignant Cancer
57 years	Male	2012	Married (including common law)	White	718	Not a paired site	40	None/Unknown	Yes	Dead	Dead (attributable to this cancer dx)	1	Non-Hodgkin Lymphoma
60 years	Male	2013	Married (including common law)	White	719	Not a paired site	0	None/Unknown	Yes	Dead	Dead (attributable to this cancer dx)	14	Non-Hodgkin Lymphoma
86 years	Male	2012	Widowed	White	712	Left - origin of primary	0	None/Unknown	No/Unknown	Dead	Dead (attributable to this cancer dx)	0	In situ, benign or unknown behavior neoplasm
61 years	Male	2014	Divorced	White	719	Not a paired site	0	None/Unknown	Yes	Alive	Alive or dead of other cause	82	Alive
66 years	Female	2013	Married (including common law)	White	712	Right - origin of primary	0	None/Unknown	Yes	Alive	Alive or dead of other cause	95	Alive
59 years	Male	2014	Married (including common law)	White	711	Right - origin of primary	0	None/Unknown	Yes	Alive	Alive or dead of other cause	77	Alive
77 years	Female	2014	Widowed	White	713	Right - origin of primary	0	None/Unknown	Yes	Dead	Dead (attributable to this cancer dx)	26	Non-Hodgkin Lymphoma
56 years	Male	2014	Married (including common law)	White	716	Not a paired site	21	None/Unknown	Yes	Dead	Dead (attributable to this cancer dx)	49	Non-Hodgkin Lymphoma
55 years	Male	2014	Divorced	White	719	Not a paired site	0	None/Unknown	No/Unknown	Dead	Dead (attributable to this cancer dx)	0	Non-Hodgkin Lymphoma
73 years	Female	2013	Married (including common law)	White	711	Left - origin of primary	0	None/Unknown	No/Unknown	Alive	Alive or dead of other cause	89	Alive
74 years	Male	2014	Married (including common law)	White	718	Not a paired site	0	None/Unknown	Yes	Dead	Alive or dead of other cause	40	Other Cause of Death
68 years	Female	2014	Married (including common law)	White	711	Left - origin of primary	20	Beam radiation	Yes	Dead	Dead (attributable to this cancer dx)	6	Non-Hodgkin Lymphoma
78 years	Female	2014	Married (including common law)	White	713	Right - origin of primary	30	None/Unknown	Yes	Alive	Alive or dead of other cause	73	Alive
89 years	Female	2014	Widowed	Other (American Indian/AK Native, Asian/Pacific Islander)	711	Left - origin of primary	30	Beam radiation	No/Unknown	Dead	Alive or dead of other cause	25	Other Cause of Death
37 years	Male	2014	Single (never married)	Black	715	Not a paired site	30	None/Unknown	Yes	Alive	Alive or dead of other cause	73	Alive
79 years	Male	2014	Single (never married)	White	719	Not a paired site	21	None/Unknown	No/Unknown	Dead	Dead (attributable to this cancer dx)	1	Non-Hodgkin Lymphoma
61 years	Male	2014	Married (including common law)	White	719	Not a paired site	0	None/Unknown	Yes	Alive	Alive or dead of other cause	72	Alive
56 years	Female	2015	Married (including common law)	Other (American Indian/AK Native, Asian/Pacific Islander)	719	Not a paired site	0	None/Unknown	Yes	Alive	Alive or dead of other cause	71	Alive
60 years	Female	2014	Unknown	White	713	Left - origin of primary	0	None/Unknown	Yes	Dead	Dead (attributable to this cancer dx)	16	Non-Hodgkin Lymphoma
83 years	Male	2014	Married (including common law)	White	710	Right - origin of primary	0	None/Unknown	No/Unknown	Dead	Dead (attributable to this cancer dx)	1	Non-Hodgkin Lymphoma
64 years	Male	2014	Married (including common law)	White	718	Not a paired site	0	None/Unknown	Yes	Dead	Dead (attributable to this cancer dx)	25	Non-Hodgkin Lymphoma
47 years	Male	2014	Married (including common law)	White	711	Left - origin of primary	30	None/Unknown	Yes	Alive	Alive or dead of other cause	81	Alive
77 years	Female	2015	Married (including common law)	White	719	Not a paired site	0	None/Unknown	Yes	Alive	Alive or dead of other cause	65	Alive
52 years	Male	2014	Married (including common law)	White	719	Not a paired site	30	None/Unknown	Yes	Alive	Alive or dead of other cause	82	Alive
43 years	Female	2014	Married (including common law)	White	712	Right - origin of primary	30	None/Unknown	Yes	Dead	Dead (attributable to this cancer dx)	20	Non-Hodgkin Lymphoma
65 years	Female	2015	Single (never married)	White	719	Not a paired site	0	None/Unknown	Yes	Alive	Alive or dead of other cause	68	Alive
82 years	Male	2015	Married (including common law)	White	710	Right - origin of primary	0	None/Unknown	No/Unknown	Dead	Dead (attributable to this cancer dx)	0	Non-Hodgkin Lymphoma
58 years	Female	2015	Divorced	White	719	Not a paired site	30	None/Unknown	Yes	Alive	Alive or dead of other cause	66	Alive
50 years	Female	2015	Married (including common law)	White	718	Not a paired site	0	None/Unknown	Yes	Alive	Alive or dead of other cause	62	Alive
70 years	Female	2015	Married (including common law)	White	710	Left - origin of primary	0	Beam radiation	No/Unknown	Dead	Dead (attributable to this cancer dx)	4	Non-Hodgkin Lymphoma
66 years	Male	2015	Married (including common law)	White	718	Not a paired site	0	Beam radiation	No/Unknown	Dead	Dead (attributable to this cancer dx)	4	Non-Hodgkin Lymphoma
70 years	Male	2016	Married (including common law)	White	716	Not a paired site	0	None/Unknown	Yes	Alive	Alive or dead of other cause	58	Alive
61 years	Female	2016	Divorced	White	711	Right - origin of primary	0	Beam radiation	Yes	Dead	Dead (attributable to this cancer dx)	7	Non-Hodgkin Lymphoma
67 years	Male	2016	Married (including common law)	White	718	Not a paired site	21	None/Unknown	Yes	Dead	Alive or dead of other cause	49	Diseases of Heart
70 years	Female	2016	Divorced	White	711	Left - origin of primary	0	None/Unknown	Yes	Dead	Dead (attributable to this cancer dx)	41	Non-Hodgkin Lymphoma
66 years	Male	2017	Married (including common law)	White	719	Not a paired site	0	Beam radiation	Yes	Dead	Alive or dead of other cause	37	Other Cause of Death
71 years	Male	2016	Married (including common law)	White	711	Right - origin of primary	20	None/Unknown	Yes	Dead	Dead (attributable to this cancer dx)	52	Non-Hodgkin Lymphoma
50 years	Female	2017	Single (never married)	Black	716	Not a paired site	30	None/Unknown	Yes	Alive	Alive or dead of other cause	46	Alive
70 years	Male	2017	Married (including common law)	White	711	Right - origin of primary	20	None/Unknown	Yes	Dead	Dead (attributable to this cancer dx)	5	Non-Hodgkin Lymphoma
84 years	Female	2017	Divorced	White	716	Not a paired site	21	None/Unknown	Yes	Alive	Alive or dead of other cause	40	Alive
79 years	Male	2016	Married (including common law)	White	710	Right - origin of primary	0	None/Unknown	No/Unknown	Dead	Dead (attributable to this cancer dx)	0	Non-Hodgkin Lymphoma
80 years	Female	2017	Widowed	White	711	Left - origin of primary	0	None/Unknown	No/Unknown	Dead	Dead (attributable to this cancer dx)	1	Non-Hodgkin Lymphoma
78 years	Male	2017	Married (including common law)	White	713	Left - origin of primary	0	None/Unknown	No/Unknown	Dead	Dead (attributable to this cancer dx)	8	Non-Hodgkin Lymphoma
63 years	Male	2017	Single (never married)	White	716	Not a paired site	0	None/Unknown	No/Unknown	Dead	Dead (attributable to this cancer dx)	0	Non-Hodgkin Lymphoma
39 years	Female	2017	Divorced	White	718	Not a paired site	0	None/Unknown	Yes	Dead	Dead (attributable to this cancer dx)	8	Non-Hodgkin Lymphoma
59 years	Female	2016	Married (including common law)	White	711	Right - origin of primary	30	None/Unknown	Yes	Alive	Alive or dead of other cause	48	Alive
47 years	Male	2017	Married (including common law)	White	717	Not a paired site	0	None/Unknown	Yes	Alive	Alive or dead of other cause	39	Alive
44 years	Female	2017	Single (never married)	White	712	Left - origin of primary	0	None/Unknown	Yes	Dead	Dead (attributable to this cancer dx)	11	Brain and Other Nervous System
55 years	Female	2017	Married (including common law)	White	711	Left - origin of primary	21	None/Unknown	Yes	Alive	Alive or dead of other cause	39	Alive
53 years	Male	2017	Married (including common law)	White	711	Paired site: midline tumor	0	None/Unknown	Yes	Alive	Alive or dead of other cause	44	Alive
68 years	Female	2017	Married (including common law)	White	717	Not a paired site	30	None/Unknown	Yes	Alive	Alive or dead of other cause	43	Alive
52 years	Male	2017	Divorced	White	713	Right - origin of primary	0	None/Unknown	Yes	Alive	Alive or dead of other cause	37	Alive
56 years	Female	2017	Married (including common law)	White	710	Left - origin of primary	0	None/Unknown	Yes	Alive	Alive or dead of other cause	44	Alive
53 years	Male	2017	Married (including common law)	White	719	Not a paired site	0	None/Unknown	Yes	Alive	Alive or dead of other cause	42	Alive
72 years	Male	2018	Married (including common law)	White	719	Not a paired site	0	None/Unknown	Yes	Dead	Dead (attributable to this cancer dx)	10	Non-Hodgkin Lymphoma
75 years	Male	2018	Married (including common law)	White	719	Not a paired site	0	None/Unknown	Yes	Dead	Dead (attributable to this cancer dx)	5	Non-Hodgkin Lymphoma
63 years	Female	2018	Single (never married)	White	719	Not a paired site	0	None/Unknown	Yes	Alive	Alive or dead of other cause	33	Alive
68 years	Male	2019	Widowed	White	719	Not a paired site	0	Beam radiation	No/Unknown	Dead	Dead (attributable to this cancer dx)	1	Non-Hodgkin Lymphoma
56 years	Male	2019	Single (never married)	White	714	Right - origin of primary	0	Beam radiation	No/Unknown	Dead	Dead (attributable to this cancer dx)	1	Other Infectious and Parasitic Diseases including HIV
73 years	Female	2018	Married (including common law)	White	711	Right - origin of primary	30	None/Unknown	Yes	Alive	Alive or dead of other cause	31	Alive
80 years	Female	2018	Widowed	White	713	Left - origin of primary	0	None/Unknown	Yes	Dead	Alive or dead of other cause	1	Other Infectious and Parasitic Diseases including HIV
72 years	Male	2019	Married (including common law)	White	718	Not a paired site	0	None/Unknown	Yes	Dead	Dead (attributable to this cancer dx)	2	Non-Hodgkin Lymphoma
75 years	Female	2019	Married (including common law)	White	711	Right - origin of primary	0	None/Unknown	Yes	Dead	Dead (attributable to this cancer dx)	2	Non-Hodgkin Lymphoma
63 years	Male	2018	Married (including common law)	White	719	Not a paired site	21	None/Unknown	Yes	Alive	Alive or dead of other cause	25	Alive
56 years	Female	2018	Single (never married)	White	718	Not a paired site	30	None/Unknown	Yes	Alive	Alive or dead of other cause	13	Alive
76 years	Female	2018	Married (including common law)	White	719	Not a paired site	0	None/Unknown	Yes	Dead	Dead (attributable to this cancer dx)	13	Brain and Other Nervous System
52 years	Male	2018	Married (including common law)	White	711	Left - origin of primary	30	None/Unknown	Yes	Alive	Alive or dead of other cause	15	Alive
70 years	Male	2018	Married (including common law)	White	719	Not a paired site	0	None/Unknown	Yes	Alive	Alive or dead of other cause	33	Alive
78 years	Female	2019	Married (including common law)	White	716	Not a paired site	0	None/Unknown	Yes	Dead	Dead (attributable to this cancer dx)	18	Non-Hodgkin Lymphoma
64 years	Female	2019	Divorced	White	716	Not a paired site	20	None/Unknown	Yes	Dead	Dead (attributable to this cancer dx)	1	Non-Hodgkin Lymphoma
65 years	Male	2019	Single (never married)	Black	716	Not a paired site	30	Beam radiation	Yes	Alive	Alive or dead of other cause	13	Alive
77 years	Male	2019	Married (including common law)	White	710	Right - origin of primary	21	None/Unknown	Yes	Dead	Dead (attributable to this cancer dx)	1	Non-Hodgkin Lymphoma
59 years	Male	2018	Divorced	White	719	Not a paired site	0	None/Unknown	No/Unknown	Alive	Alive or dead of other cause	25	Alive
67 years	Female	2020	Married (including common law)	White	715	Not a paired site	30	None/Unknown	Yes	Dead	Dead (attributable to this cancer dx)	6	Non-Hodgkin Lymphoma
67 years	Male	2019	Married (including common law)	White	719	Not a paired site	0	None/Unknown	Yes	Alive	Alive or dead of other cause	16	Alive
71 years	Male	2020	Married (including common law)	White	719	Not a paired site	0	None/Unknown	Yes	Dead	Dead (attributable to this cancer dx)	4	Non-Hodgkin Lymphoma
65 years	Male	2019	Married (including common law)	White	719	Not a paired site	0	None/Unknown	Yes	Alive	Alive or dead of other cause	18	Alive
65 years	Female	2020	Married (including common law)	White	718	Not a paired site	0	None/Unknown	Yes	Alive	Alive or dead of other cause	11	Alive
67 years	Female	2019	Married (including common law)	White	711	Left - origin of primary	0	None/Unknown	Yes	Alive	Alive or dead of other cause	16	Alive
47 years	Male	2020	Unknown	Other (American Indian/AK Native, Asian/Pacific Islander)	712	Right - origin of primary	0	None/Unknown	Yes	Alive	Alive or dead of other cause	4	Alive
73 years	Female	2020	Married (including common law)	White	711	Left - origin of primary	0	None/Unknown	Yes	Alive	Alive or dead of other cause	10	Alive
73 years	Female	2020	Married (including common law)	White	711	Right - origin of primary	20	Beam radiation	No/Unknown	Alive	Alive or dead of other cause	8	Alive
55 years	Female	2020	Single (never married)	White	711	Left - origin of primary	0	None/Unknown	Yes	Alive	Alive or dead of other cause	8	Alive
66 years	Female	2020	Widowed	White	719	Right - origin of primary	0	None/Unknown	Yes	Alive	Alive or dead of other cause	7	Alive
79 years	Female	2020	Married (including common law)	White	710	Right - origin of primary	0	None/Unknown	No/Unknown	Dead	Dead (attributable to this cancer dx)	1	Non-Hodgkin Lymphoma
62 years	Male	2020	Married (including common law)	White	711	Left - origin of primary	30	Beam radiation	Yes	Alive	Alive or dead of other cause	3	Alive
72 years	Female	2020	Married (including common law)	White	711	Left - origin of primary	21	None/Unknown	Yes	Alive	Alive or dead of other cause	1	Alive
66 years	Female	2020	Married (including common law)	White	718	Not a paired site	0	None/Unknown	Yes	Alive	Alive or dead of other cause	0	Alive
46 years	Female	2000	Divorced	White	711	Not a paired site	0	Beam radiation	Yes	Dead	Dead (attributable to this cancer dx)	106	Non-Hodgkin Lymphoma
72 years	Female	2000	Married (including common law)	White	711	Not a paired site	0	Beam radiation	Yes	Dead	Dead (attributable to this cancer dx)	13	Non-Hodgkin Lymphoma
72 years	Female	2001	Divorced	White	719	Not a paired site	0	None/Unknown	Yes	Dead	Dead (attributable to this cancer dx)	2	Non-Hodgkin Lymphoma
63 years	Male	2002	Married (including common law)	White	711	Not a paired site	0	None/Unknown	Yes	Dead	Dead (attributable to this cancer dx)	4	Non-Hodgkin Lymphoma
78 years	Female	2001	Married (including common law)	White	719	Not a paired site	0	None/Unknown	Yes	Dead	Dead (attributable to this cancer dx)	5	In situ, benign or unknown behavior neoplasm
70 years	Male	2003	Married (including common law)	White	719	Not a paired site	20	None/Unknown	No/Unknown	Dead	Dead (attributable to this cancer dx)	0	Non-Hodgkin Lymphoma
81 years	Female	2003	Married (including common law)	White	711	Not a paired site	0	None/Unknown	No/Unknown	Dead	Dead (attributable to this cancer dx)	0	Non-Hodgkin Lymphoma
88 years	Female	2004	Widowed	White	719	Not a paired site	0	None/Unknown	No/Unknown	Dead	Dead (attributable to this cancer dx)	0	Brain and Other Nervous System
56 years	Male	2006	Married (including common law)	White	712	Left - origin of primary	20	None/Unknown	Yes	Dead	Dead (attributable to this cancer dx)	28	Non-Hodgkin Lymphoma
66 years	Male	2005	Married (including common law)	White	719	Left - origin of primary	0	None/Unknown	Yes	Dead	Dead (attributable to this cancer dx)	47	Non-Hodgkin Lymphoma
65 years	Female	2005	Divorced	White	718	Right - origin of primary	55	None/Unknown	No/Unknown	Dead	Dead (attributable to this cancer dx)	0	Non-Hodgkin Lymphoma
63 years	Male	2006	Single (never married)	White	718	Right - origin of primary	0	None/Unknown	Yes	Dead	Dead (attributable to this cancer dx)	5	Non-Hodgkin Lymphoma
47 years	Male	2006	Single (never married)	Other (American Indian/AK Native, Asian/Pacific Islander)	711	Right - origin of primary	0	Beam radiation	No/Unknown	Alive	Alive or dead of other cause	178	Alive
74 years	Female	2006	Widowed	White	711	Left - origin of primary	20	None/Unknown	Yes	Dead	Dead (attributable to this cancer dx)	2	Non-Hodgkin Lymphoma
46 years	Female	2005	Married (including common law)	White	719	Not a paired site	20	Beam radiation	Yes	Dead	Dead (attributable to this cancer dx)	52	Non-Hodgkin Lymphoma
84 years	Female	2006	Widowed	White	714	Left - origin of primary	20	None/Unknown	No/Unknown	Dead	Dead (attributable to this cancer dx)	2	Non-Hodgkin Lymphoma
75 years	Female	2006	Widowed	White	710	Right - origin of primary	0	None/Unknown	No/Unknown	Alive	Alive or dead of other cause	17	Alive
79 years	Female	2007	Single (never married)	White	710	Left - origin of primary	0	None/Unknown	No/Unknown	Dead	Dead (attributable to this cancer dx)	0	Non-Hodgkin Lymphoma
75 years	Female	2007	Married (including common law)	White	719	Left - origin of primary	0	None/Unknown	Yes	Dead	Dead (attributable to this cancer dx)	2	Non-Hodgkin Lymphoma
57 years	Male	2007	Single (never married)	White	719	Bilateral, single primary	0	None/Unknown	Yes	Dead	Dead (attributable to this cancer dx)	38	Non-Hodgkin Lymphoma
66 years	Female	2007	Widowed	White	711	Right - origin of primary	20	None/Unknown	No/Unknown	Dead	Alive or dead of other cause	22	Diseases of Heart
49 years	Female	2008	Married (including common law)	White	711	Right - origin of primary	0	Recommended, unknown if administered	Yes	Alive	Alive or dead of other cause	145	Alive
42 years	Female	2008	Married (including common law)	White	712	Left - origin of primary	0	Beam radiation	Yes	Dead	Dead (attributable to this cancer dx)	6	Non-Hodgkin Lymphoma
59 years	Male	2009	Married (including common law)	White	711	Right - origin of primary	0	None/Unknown	Yes	Alive	Alive or dead of other cause	143	Alive
47 years	Female	2008	Divorced	White	719	Left - origin of primary	55	Recommended, unknown if administered	Yes	Dead	Dead (attributable to this cancer dx)	2	Miscellaneous Malignant Cancer
73 years	Male	2009	Married (including common law)	White	712	Left - origin of primary	0	None/Unknown	No/Unknown	Dead	Dead (attributable to this cancer dx)	1	Brain and Other Nervous System
70 years	Female	2009	Married (including common law)	White	710	Left - origin of primary	0	Beam radiation	Yes	Alive	Alive or dead of other cause	77	Alive
72 years	Female	2009	Divorced	White	714	Right - origin of primary	55	None/Unknown	Yes	Alive	Alive or dead of other cause	132	Alive
33 years	Female	2011	Single (never married)	Other (American Indian/AK Native, Asian/Pacific Islander)	719	Not a paired site	20	None/Unknown	Yes	Dead	Dead (attributable to this cancer dx)	1	Non-Hodgkin Lymphoma
58 years	Male	2011	Single (never married)	White	718	Bilateral, single primary	0	Refused (1988+)	Yes	Dead	Dead (attributable to this cancer dx)	5	Non-Hodgkin Lymphoma
39 years	Male	2011	Married (including common law)	White	718	Right - origin of primary	0	Radiation, NOS method or source not specified	Yes	Dead	Dead (attributable to this cancer dx)	81	Non-Hodgkin Lymphoma
72 years	Female	2012	Married (including common law)	White	719	Not a paired site	0	Beam radiation	Yes	Dead	Dead (attributable to this cancer dx)	64	Non-Hodgkin Lymphoma
54 years	Male	2012	Single (never married)	White	719	Left - origin of primary	0	None/Unknown	Yes	Alive	Alive or dead of other cause	106	Alive
45 years	Female	2013	Married (including common law)	White	719	Not a paired site	30	None/Unknown	Yes	Alive	Alive or dead of other cause	93	Alive
78 years	Male	2012	Married (including common law)	White	719	Not a paired site	0	None/Unknown	Yes	Dead	Dead (attributable to this cancer dx)	40	Non-Hodgkin Lymphoma
71 years	Female	2012	Married (including common law)	White	710	Left - origin of primary	0	None/Unknown	Yes	Dead	Dead (attributable to this cancer dx)	3	Non-Hodgkin Lymphoma
81 years	Female	2012	Married (including common law)	White	718	Right - origin of primary	20	None/Unknown	No/Unknown	Dead	Dead (attributable to this cancer dx)	2	Non-Hodgkin Lymphoma
76 years	Male	2013	Married (including common law)	White	718	Not a paired site	0	None/Unknown	Yes	Dead	Alive or dead of other cause	1	Septicemia
51 years	Male	2013	Divorced	White	710	Left - origin of primary	0	None/Unknown	Yes	Alive	Alive or dead of other cause	87	Alive
56 years	Male	2013	Single (never married)	White	714	Left - origin of primary	30	None/Unknown	Yes	Dead	Alive or dead of other cause	60	Other Infectious and Parasitic Diseases including HIV
72 years	Male	2013	Single (never married)	White	719	Not a paired site	0	None/Unknown	No/Unknown	Dead	Dead (attributable to this cancer dx)	3	Non-Hodgkin Lymphoma
60 years	Male	2013	Married (including common law)	White	716	Not a paired site	0	Beam radiation	No/Unknown	Dead	Dead (attributable to this cancer dx)	27	Non-Hodgkin Lymphoma
69 years	Male	2013	Married (including common law)	White	719	Left - origin of primary	21	None/Unknown	Yes	Dead	Dead (attributable to this cancer dx)	55	In situ, benign or unknown behavior neoplasm
78 years	Male	2012	Married (including common law)	White	714	Left - origin of primary	21	None/Unknown	Yes	Dead	Dead (attributable to this cancer dx)	1	Non-Hodgkin Lymphoma
44 years	Male	2014	Single (never married)	Other (American Indian/AK Native, Asian/Pacific Islander)	711	Left - origin of primary	0	Beam radiation	Yes	Dead	Dead (attributable to this cancer dx)	4	Other Infectious and Parasitic Diseases including HIV
76 years	Male	2013	Married (including common law)	White	718	Not a paired site	0	None/Unknown	Yes	Dead	Dead (attributable to this cancer dx)	42	Brain and Other Nervous System
45 years	Female	2014	Married (including common law)	White	713	Left - origin of primary	20	None/Unknown	Yes	Alive	Alive or dead of other cause	17	Alive
71 years	Male	2014	Single (never married)	White	719	Not a paired site	20	None/Unknown	No/Unknown	Dead	Dead (attributable to this cancer dx)	0	Brain and Other Nervous System
46 years	Female	2015	Unknown	White	719	Not a paired site	0	None/Unknown	Yes	Alive	Alive or dead of other cause	71	Alive
71 years	Male	2015	Divorced	White	719	Not a paired site	0	None/Unknown	Yes	Dead	Dead (attributable to this cancer dx)	1	Non-Hodgkin Lymphoma
50 years	Male	2013	Unknown	White	711	Right - origin of primary	30	Beam radiation	No/Unknown	Dead	Dead (attributable to this cancer dx)	1	Liver
71 years	Female	2015	Widowed	White	719	Left - origin of primary	0	None/Unknown	Yes	Dead	Dead (attributable to this cancer dx)	44	Non-Hodgkin Lymphoma
55 years	Female	2016	Married (including common law)	White	711	Right - origin of primary	0	None/Unknown	Yes	Alive	Alive or dead of other cause	58	Alive
64 years	Male	2016	Married (including common law)	White	712	Left - origin of primary	30	None/Unknown	Yes	Dead	Dead (attributable to this cancer dx)	5	Non-Hodgkin Lymphoma
44 years	Female	2009	Unknown	White	711	Left - origin of primary	0	Beam radiation	Yes	Alive	Alive or dead of other cause	134	Alive
81 years	Male	2011	Unknown	White	710	Paired site, but no information concerning laterality	0	None/Unknown	No/Unknown	Dead	Dead (missing/unknown COD)	48	State DC not available or state DC available but no COD
68 years	Male	2016	Single (never married)	White	712	Left - origin of primary	0	None/Unknown	No/Unknown	Dead	Dead (attributable to this cancer dx)	1	Non-Hodgkin Lymphoma
44 years	Female	2016	Married (including common law)	White	719	Not a paired site	0	None/Unknown	Yes	Alive	Alive or dead of other cause	51	Alive
76 years	Female	2016	Unknown	White	719	Not a paired site	0	None/Unknown	Yes	Dead	Dead (attributable to this cancer dx)	3	Non-Hodgkin Lymphoma
65 years	Female	2015	Married (including common law)	Other (American Indian/AK Native, Asian/Pacific Islander)	716	Not a paired site	0	None/Unknown	No/Unknown	Dead	Dead (attributable to this cancer dx)	0	Brain and Other Nervous System
62 years	Female	2015	Married (including common law)	Other (American Indian/AK Native, Asian/Pacific Islander)	710	Left - origin of primary	0	None/Unknown	Yes	Alive	Alive or dead of other cause	60	Alive
62 years	Male	2016	Single (never married)	White	712	Right - origin of primary	0	None/Unknown	Yes	Dead	Dead (attributable to this cancer dx)	48	Non-Hodgkin Lymphoma
75 years	Male	2016	Married (including common law)	White	712	Right - origin of primary	0	None/Unknown	Yes	Dead	Dead (attributable to this cancer dx)	44	Non-Hodgkin Lymphoma
48 years	Female	2013	Married (including common law)	White	715	Not a paired site	0	None/Unknown	Yes	Alive	Alive or dead of other cause	84	Alive
28 years	Male	2014	Married (including common law)	White	710	Right - origin of primary	0	None/Unknown	Yes	Alive	Alive or dead of other cause	82	Alive
75 years	Female	2015	Married (including common law)	White	711	Left - origin of primary	20	None/Unknown	Yes	Dead	Alive or dead of other cause	1	Accidents and Adverse Effects
74 years	Male	2018	Widowed	White	716	Not a paired site	30	None/Unknown	No/Unknown	Dead	Dead (attributable to this cancer dx)	0	Non-Hodgkin Lymphoma
52 years	Female	2018	Married (including common law)	White	717	Not a paired site	0	None/Unknown	Yes	Dead	Dead (missing/unknown COD)	23	State DC not available or state DC available but no COD
64 years	Female	2018	Married (including common law)	White	719	Not a paired site	20	Beam radiation	Yes	Dead	Dead (attributable to this cancer dx)	21	Non-Hodgkin Lymphoma
71 years	Female	2020	Divorced	White	716	Not a paired site	21	None/Unknown	Yes	Alive	Alive or dead of other cause	4	Alive
83 years	Male	2020	Married (including common law)	White	719	Not a paired site	20	Beam radiation	No/Unknown	Dead	Dead (attributable to this cancer dx)	0	Brain and Other Nervous System
74 years	Male	2020	Married (including common law)	White	711	Left - origin of primary	30	None/Unknown	Yes	Alive	Alive or dead of other cause	11	Alive
65 years	Female	2009	Married (including common law)	White	711	Left - origin of primary	0	Beam radiation	Yes	Dead	Dead (attributable to this cancer dx)	40	Non-Hodgkin Lymphoma
44 years	Male	2002	Single (never married)	White	719	Not a paired site	0	Beam radiation	No/Unknown	Dead	Dead (attributable to this cancer dx)	0	Other Infectious and Parasitic Diseases including HIV
71 years	Female	2006	Widowed	White	712	Right - origin of primary	55	Beam radiation	No/Unknown	Dead	Dead (attributable to this cancer dx)	3	Non-Hodgkin Lymphoma
37 years	Male	2000	Married (including common law)	White	719	Not a paired site	0	Beam radiation	Yes	Dead	Dead (attributable to this cancer dx)	26	Non-Hodgkin Lymphoma
74 years	Female	2000	Married (including common law)	White	719	Not a paired site	55	Beam radiation	No/Unknown	Dead	Dead (attributable to this cancer dx)	6	Non-Hodgkin Lymphoma
66 years	Male	2000	Married (including common law)	Other (American Indian/AK Native, Asian/Pacific Islander)	719	Not a paired site	0	Beam radiation	No/Unknown	Dead	Dead (attributable to this cancer dx)	1	Non-Hodgkin Lymphoma
84 years	Male	2000	Married (including common law)	White	719	Not a paired site	0	Refused (1988+)	No/Unknown	Dead	Dead (attributable to this cancer dx)	0	Non-Hodgkin Lymphoma
74 years	Male	2000	Married (including common law)	White	719	Not a paired site	20	Beam radiation	No/Unknown	Dead	Alive or dead of other cause	21	Cerebrovascular Diseases
67 years	Female	2000	Married (including common law)	White	719	Not a paired site	0	None/Unknown	Yes	Dead	Dead (attributable to this cancer dx)	6	Non-Hodgkin Lymphoma
42 years	Male	2001	Single (never married)	White	719	Not a paired site	0	None/Unknown	No/Unknown	Alive	Alive or dead of other cause	236	Alive
66 years	Male	2001	Married (including common law)	Other (American Indian/AK Native, Asian/Pacific Islander)	716	Not a paired site	20	None/Unknown	Yes	Dead	Dead (attributable to this cancer dx)	3	Non-Hodgkin Lymphoma
75 years	Male	2001	Unknown	Other (American Indian/AK Native, Asian/Pacific Islander)	718	Not a paired site	0	Beam radiation	No/Unknown	Dead	Dead (attributable to this cancer dx)	8	Non-Hodgkin Lymphoma
65 years	Female	2001	Divorced	White	718	Not a paired site	20	None/Unknown	Yes	Dead	Alive or dead of other cause	174	Diseases of Heart
77 years	Male	2001	Married (including common law)	White	718	Not a paired site	0	None/Unknown	No/Unknown	Dead	Dead (attributable to this cancer dx)	2	Non-Hodgkin Lymphoma
58 years	Male	2001	Married (including common law)	White	710	Not a paired site	20	Beam radiation	Yes	Dead	Dead (attributable to this cancer dx)	3	Non-Hodgkin Lymphoma
47 years	Female	2002	Married (including common law)	White	719	Not a paired site	0	Beam radiation	Yes	Dead	Dead (attributable to this cancer dx)	17	Non-Hodgkin Lymphoma
83 years	Female	2015	Married (including common law)	White	719	Not a paired site	30	Beam radiation	Yes	Dead	Dead (attributable to this cancer dx)	47	Non-Hodgkin Lymphoma
48 years	Male	2002	Married (including common law)	White	711	Not a paired site	0	Beam radiation	Yes	Dead	Dead (attributable to this cancer dx)	4	Non-Hodgkin Lymphoma
73 years	Male	2002	Married (including common law)	White	719	Not a paired site	0	Beam radiation	No/Unknown	Dead	Dead (attributable to this cancer dx)	11	In situ, benign or unknown behavior neoplasm
71 years	Female	2002	Married (including common law)	White	713	Not a paired site	0	None/Unknown	No/Unknown	Dead	Dead (attributable to this cancer dx)	0	Non-Hodgkin Lymphoma
71 years	Male	2002	Widowed	White	711	Not a paired site	20	Beam radiation	Yes	Dead	Dead (attributable to this cancer dx)	37	Non-Hodgkin Lymphoma
64 years	Male	2002	Married (including common law)	White	711	Not a paired site	55	Beam radiation	Yes	Dead	Dead (attributable to this cancer dx)	42	Non-Hodgkin Lymphoma
45 years	Male	2002	Married (including common law)	Other (American Indian/AK Native, Asian/Pacific Islander)	710	Not a paired site	0	Beam radiation	No/Unknown	Dead	Dead (attributable to this cancer dx)	9	Other Infectious and Parasitic Diseases including HIV
63 years	Female	2002	Divorced	White	719	Not a paired site	90	None/Unknown	Yes	Dead	Dead (attributable to this cancer dx)	10	Non-Hodgkin Lymphoma
54 years	Male	2002	Divorced	White	719	Not a paired site	10	None/Unknown	Yes	Dead	Dead (attributable to this cancer dx)	9	Non-Hodgkin Lymphoma
57 years	Male	2003	Married (including common law)	White	712	Not a paired site	20	None/Unknown	No/Unknown	Dead	Dead (attributable to this cancer dx)	0	Non-Hodgkin Lymphoma
37 years	Female	2003	Married (including common law)	White	719	Not a paired site	0	Beam radiation	Yes	Dead	Dead (attributable to this cancer dx)	156	Non-Hodgkin Lymphoma
55 years	Female	2003	Married (including common law)	White	718	Not a paired site	0	Beam radiation	Yes	Alive	Alive or dead of other cause	211	Alive
77 years	Male	2003	Married (including common law)	Other (American Indian/AK Native, Asian/Pacific Islander)	711	Not a paired site	55	Beam radiation	No/Unknown	Dead	Dead (attributable to this cancer dx)	19	Non-Hodgkin Lymphoma
61 years	Male	2003	Married (including common law)	White	717	Not a paired site	0	Beam radiation	Yes	Dead	Dead (attributable to this cancer dx)	32	Non-Hodgkin Lymphoma
78 years	Female	2003	Widowed	White	714	Not a paired site	55	None/Unknown	Yes	Dead	Alive or dead of other cause	100	Diseases of Heart
33 years	Female	2003	Married (including common law)	White	719	Not a paired site	0	None/Unknown	Yes	Alive	Alive or dead of other cause	208	Alive
42 years	Male	2003	Single (never married)	White	719	Not a paired site	0	Beam radiation	Yes	Dead	Dead (attributable to this cancer dx)	67	Non-Hodgkin Lymphoma
43 years	Male	2003	Married (including common law)	White	716	Not a paired site	20	Beam radiation	Yes	Dead	Dead (attributable to this cancer dx)	4	Non-Hodgkin Lymphoma
76 years	Female	2004	Widowed	White	719	Not a paired site	55	None/Unknown	Yes	Dead	Alive or dead of other cause	139	Other Cause of Death
70 years	Female	2004	Married (including common law)	Other (American Indian/AK Native, Asian/Pacific Islander)	719	Not a paired site	0	Beam radiation	No/Unknown	Dead	Dead (attributable to this cancer dx)	0	Non-Hodgkin Lymphoma
40 years	Female	2004	Divorced	White	710	Right - origin of primary	0	Beam radiation	Yes	Alive	Alive or dead of other cause	203	Alive
58 years	Female	2004	Married (including common law)	White	711	Bilateral, single primary	40	None/Unknown	Yes	Dead	Dead (attributable to this cancer dx)	4	Non-Hodgkin Lymphoma
82 years	Male	2006	Married (including common law)	White	719	Not a paired site	20	None/Unknown	Yes	Dead	Dead (attributable to this cancer dx)	41	Non-Hodgkin Lymphoma
61 years	Male	2004	Divorced	White	710	Right - origin of primary	40	Beam radiation	Yes	Dead	Dead (attributable to this cancer dx)	12	Non-Hodgkin Lymphoma
46 years	Male	2004	Divorced	White	718	Not a paired site	0	Beam radiation	Yes	Dead	Dead (attributable to this cancer dx)	29	Non-Hodgkin Lymphoma
74 years	Female	2004	Widowed	White	715	Not a paired site	0	None/Unknown	Yes	Dead	Dead (attributable to this cancer dx)	4	Non-Hodgkin Lymphoma
61 years	Female	2004	Married (including common law)	White	718	Not a paired site	0	None/Unknown	Yes	Dead	Dead (attributable to this cancer dx)	116	Non-Hodgkin Lymphoma
39 years	Male	2004	Single (never married)	White	719	Not a paired site	0	None/Unknown	No/Unknown	Dead	Dead (attributable to this cancer dx)	0	Non-Hodgkin Lymphoma
59 years	Male	2004	Divorced	White	713	Left - origin of primary	55	Beam radiation	Yes	Dead	Dead (attributable to this cancer dx)	46	Non-Hodgkin Lymphoma
57 years	Female	2017	Single (never married)	White	718	Not a paired site	0	None/Unknown	Yes	Alive	Alive or dead of other cause	39	Alive
77 years	Male	2005	Married (including common law)	White	719	Not a paired site	0	Recommended, unknown if administered	No/Unknown	Dead	Alive or dead of other cause	0	Cerebrovascular Diseases
57 years	Male	2005	Married (including common law)	White	711	Bilateral, single primary	20	Beam radiation	Yes	Dead	Dead (attributable to this cancer dx)	173	Non-Hodgkin Lymphoma
45 years	Male	2005	Single (never married)	White	719	Not a paired site	0	Refused (1988+)	Yes	Dead	Alive or dead of other cause	38	Other Cause of Death
57 years	Male	2005	Married (including common law)	White	719	Not a paired site	20	None/Unknown	Yes	Dead	Dead (attributable to this cancer dx)	0	Non-Hodgkin Lymphoma
51 years	Female	2005	Married (including common law)	White	716	Not a paired site	55	Beam radiation	Yes	Dead	Alive or dead of other cause	49	Diabetes Mellitus
82 years	Male	2006	Married (including common law)	White	711	Right - origin of primary	0	None/Unknown	No/Unknown	Dead	Dead (attributable to this cancer dx)	0	Non-Hodgkin Lymphoma
45 years	Female	2006	Married (including common law)	Other (American Indian/AK Native, Asian/Pacific Islander)	713	Right - origin of primary	20	Beam radiation	Yes	Dead	Dead (attributable to this cancer dx)	88	Non-Hodgkin Lymphoma
64 years	Female	2005	Married (including common law)	White	711	Right - origin of primary	40	None/Unknown	No/Unknown	Dead	Dead (attributable to this cancer dx)	3	Non-Hodgkin Lymphoma
81 years	Male	2006	Married (including common law)	White	719	Not a paired site	0	Beam radiation	No/Unknown	Dead	Dead (attributable to this cancer dx)	0	Non-Hodgkin Lymphoma
52 years	Male	2006	Married (including common law)	White	713	Bilateral, single primary	0	Beam radiation	Yes	Dead	Dead (attributable to this cancer dx)	66	Non-Hodgkin Lymphoma
72 years	Female	2006	Married (including common law)	White	719	Not a paired site	20	Beam radiation	Yes	Dead	Dead (attributable to this cancer dx)	7	Non-Hodgkin Lymphoma
63 years	Male	2006	Married (including common law)	White	719	Not a paired site	0	Beam radiation	Yes	Dead	Dead (attributable to this cancer dx)	19	Non-Hodgkin Lymphoma
50 years	Female	2006	Married (including common law)	White	711	Left - origin of primary	0	None/Unknown	Yes	Dead	Dead (attributable to this cancer dx)	81	Non-Hodgkin Lymphoma
48 years	Male	2006	Widowed	White	711	Left - origin of primary	55	None/Unknown	No/Unknown	Dead	Dead (attributable to this cancer dx)	8	Non-Hodgkin Lymphoma
51 years	Male	2007	Single (never married)	White	711	Left - origin of primary	55	Beam radiation	Yes	Dead	Dead (attributable to this cancer dx)	33	Non-Hodgkin Lymphoma
81 years	Male	2007	Widowed	White	711	Left - origin of primary	0	None/Unknown	No/Unknown	Dead	Dead (attributable to this cancer dx)	1	Non-Hodgkin Lymphoma
48 years	Male	2007	Married (including common law)	White	719	Not a paired site	40	Beam radiation	Yes	Dead	Dead (attributable to this cancer dx)	82	In situ, benign or unknown behavior neoplasm
72 years	Female	2007	Married (including common law)	White	716	Not a paired site	40	None/Unknown	Yes	Alive	Alive or dead of other cause	166	Alive
70 years	Female	2007	Divorced	White	711	Left - origin of primary	55	Beam radiation	Yes	Dead	Dead (attributable to this cancer dx)	2	Non-Hodgkin Lymphoma
76 years	Male	2007	Married (including common law)	White	719	Not a paired site	0	None/Unknown	Yes	Dead	Dead (attributable to this cancer dx)	1	Non-Hodgkin Lymphoma
88 years	Male	2007	Widowed	White	710	Left - origin of primary	20	None/Unknown	Yes	Dead	Dead (attributable to this cancer dx)	27	Non-Hodgkin Lymphoma
37 years	Male	2008	Single (never married)	Black	719	Not a paired site	55	Beam radiation	No/Unknown	Dead	Dead (attributable to this cancer dx)	2	Other Infectious and Parasitic Diseases including HIV
80 years	Male	2007	Widowed	White	713	Left - origin of primary	0	Beam radiation	No/Unknown	Dead	Dead (attributable to this cancer dx)	13	Brain and Other Nervous System
64 years	Female	2008	Single (never married)	White	719	Not a paired site	0	None/Unknown	Yes	Dead	Dead (attributable to this cancer dx)	2	Non-Hodgkin Lymphoma
84 years	Male	2008	Widowed	White	711	Paired site, but no information concerning laterality	0	None/Unknown	No/Unknown	Dead	Dead (attributable to this cancer dx)	2	Non-Hodgkin Lymphoma
80 years	Male	2008	Married (including common law)	Other (American Indian/AK Native, Asian/Pacific Islander)	719	Not a paired site	0	None/Unknown	Yes	Dead	Dead (attributable to this cancer dx)	2	Non-Hodgkin Lymphoma
61 years	Female	2008	Divorced	White	719	Not a paired site	0	None/Unknown	Yes	Dead	Alive or dead of other cause	0	Hypertension without Heart Disease
72 years	Female	2008	Widowed	White	718	Not a paired site	0	None/Unknown	No/Unknown	Dead	Dead (attributable to this cancer dx)	0	Non-Hodgkin Lymphoma
74 years	Male	2008	Married (including common law)	White	714	Right - origin of primary	40	Beam radiation	Yes	Dead	Dead (attributable to this cancer dx)	6	Non-Hodgkin Lymphoma
53 years	Male	2008	Married (including common law)	White	719	Not a paired site	0	None/Unknown	Yes	Dead	Dead (attributable to this cancer dx)	8	Non-Hodgkin Lymphoma
74 years	Female	2009	Married (including common law)	White	719	Not a paired site	0	Beam radiation	No/Unknown	Dead	Dead (attributable to this cancer dx)	1	Non-Hodgkin Lymphoma
60 years	Male	2008	Married (including common law)	White	711	Right - origin of primary	0	None/Unknown	Yes	Dead	Dead (attributable to this cancer dx)	23	Non-Hodgkin Lymphoma
69 years	Male	2009	Divorced	White	719	Not a paired site	20	None/Unknown	Yes	Dead	Dead (attributable to this cancer dx)	2	Non-Hodgkin Lymphoma
37 years	Male	2009	Unknown	White	719	Not a paired site	0	Beam radiation	No/Unknown	Dead	Dead (attributable to this cancer dx)	0	Other Infectious and Parasitic Diseases including HIV
45 years	Male	2009	Married (including common law)	White	718	Not a paired site	20	None/Unknown	Yes	Dead	Dead (attributable to this cancer dx)	114	Non-Hodgkin Lymphoma
75 years	Female	2009	Married (including common law)	White	719	Not a paired site	0	None/Unknown	Yes	Dead	Dead (attributable to this cancer dx)	5	Non-Hodgkin Lymphoma
84 years	Male	2009	Married (including common law)	Other (American Indian/AK Native, Asian/Pacific Islander)	713	Right - origin of primary	0	None/Unknown	Yes	Dead	Dead (attributable to this cancer dx)	2	Non-Hodgkin Lymphoma
83 years	Male	2009	Married (including common law)	White	713	Left - origin of primary	0	Beam radiation	No/Unknown	Dead	Dead (attributable to this cancer dx)	1	Non-Hodgkin Lymphoma
59 years	Female	2009	Married (including common law)	Other (American Indian/AK Native, Asian/Pacific Islander)	719	Not a paired site	0	None/Unknown	Yes	Alive	Alive or dead of other cause	51	Alive
48 years	Female	2009	Divorced	Other (American Indian/AK Native, Asian/Pacific Islander)	719	Not a paired site	0	Beam radiation	No/Unknown	Dead	Dead (attributable to this cancer dx)	4	Other Infectious and Parasitic Diseases including HIV
90+ years	Male	2009	Divorced	White	713	Left - origin of primary	0	Beam radiation	Yes	Dead	Alive or dead of other cause	25	Diseases of Heart
70 years	Male	2009	Married (including common law)	White	711	Right - origin of primary	0	None/Unknown	Yes	Dead	Dead (attributable to this cancer dx)	26	Non-Hodgkin Lymphoma
69 years	Female	2009	Unknown	Other (American Indian/AK Native, Asian/Pacific Islander)	719	Not a paired site	0	None/Unknown	Yes	Dead	Dead (attributable to this cancer dx)	21	Non-Hodgkin Lymphoma
67 years	Male	2009	Unknown	White	712	Right - origin of primary	20	Beam radiation	No/Unknown	Dead	Dead (attributable to this cancer dx)	3	Miscellaneous Malignant Cancer
66 years	Male	2010	Married (including common law)	White	719	Not a paired site	21	Beam radiation	Yes	Dead	Dead (attributable to this cancer dx)	33	Non-Hodgkin Lymphoma
77 years	Male	2010	Married (including common law)	White	711	Bilateral, single primary	0	None/Unknown	Yes	Dead	Alive or dead of other cause	13	Diseases of Heart
49 years	Male	2010	Married (including common law)	White	719	Not a paired site	0	None/Unknown	Yes	Dead	Dead (attributable to this cancer dx)	53	Non-Hodgkin Lymphoma
76 years	Male	2010	Married (including common law)	White	719	Not a paired site	0	None/Unknown	No/Unknown	Dead	Dead (attributable to this cancer dx)	10	Non-Hodgkin Lymphoma
85 years	Female	2010	Married (including common law)	White	716	Not a paired site	21	None/Unknown	No/Unknown	Dead	Dead (attributable to this cancer dx)	3	Non-Hodgkin Lymphoma
71 years	Female	2010	Widowed	White	719	Not a paired site	0	Refused (1988+)	No/Unknown	Dead	Dead (attributable to this cancer dx)	1	Non-Hodgkin Lymphoma
52 years	Female	2010	Single (never married)	White	719	Not a paired site	0	None/Unknown	Yes	Dead	Dead (attributable to this cancer dx)	3	Non-Hodgkin Lymphoma
64 years	Female	2010	Unknown	Other (American Indian/AK Native, Asian/Pacific Islander)	718	Not a paired site	0	None/Unknown	Yes	Dead	Dead (attributable to this cancer dx)	29	Non-Hodgkin Lymphoma
85 years	Male	2010	Married (including common law)	White	711	Left - origin of primary	20	None/Unknown	Yes	Dead	Dead (attributable to this cancer dx)	2	Non-Hodgkin Lymphoma
62 years	Male	2010	Divorced	White	711	Left - origin of primary	30	None/Unknown	Yes	Dead	Dead (attributable to this cancer dx)	110	Urinary Bladder
50 years	Male	2010	Married (including common law)	Other (American Indian/AK Native, Asian/Pacific Islander)	711	Left - origin of primary	20	None/Unknown	Yes	Dead	Alive or dead of other cause	13	Other Cause of Death
81 years	Female	2010	Married (including common law)	White	715	Not a paired site	20	Beam radiation	No/Unknown	Dead	Dead (attributable to this cancer dx)	26	Non-Hodgkin Lymphoma
50 years	Male	2010	Single (never married)	White	719	Not a paired site	0	Beam radiation	No/Unknown	Dead	Dead (attributable to this cancer dx)	2	Other Infectious and Parasitic Diseases including HIV
67 years	Female	2011	Married (including common law)	White	711	Right - origin of primary	21	None/Unknown	Yes	Dead	Dead (attributable to this cancer dx)	2	Non-Hodgkin Lymphoma
50 years	Male	2011	Married (including common law)	Other (American Indian/AK Native, Asian/Pacific Islander)	712	Left - origin of primary	0	None/Unknown	No/Unknown	Dead	Dead (attributable to this cancer dx)	3	Non-Hodgkin Lymphoma
81 years	Female	2011	Married (including common law)	White	719	Not a paired site	0	None/Unknown	Yes	Dead	Dead (attributable to this cancer dx)	1	Non-Hodgkin Lymphoma
57 years	Male	2011	Married (including common law)	White	719	Not a paired site	0	None/Unknown	Yes	Dead	Dead (attributable to this cancer dx)	45	Non-Hodgkin Lymphoma
63 years	Female	2011	Married (including common law)	White	711	Right - origin of primary	30	None/Unknown	No/Unknown	Dead	Dead (attributable to this cancer dx)	1	Non-Hodgkin Lymphoma
60 years	Male	2011	Married (including common law)	Other (American Indian/AK Native, Asian/Pacific Islander)	711	Left - origin of primary	30	None/Unknown	Yes	Dead	Dead (attributable to this cancer dx)	15	Non-Hodgkin Lymphoma
56 years	Female	2012	Married (including common law)	White	718	Not a paired site	20	None/Unknown	Yes	Alive	Alive or dead of other cause	106	Alive
54 years	Male	2012	Unknown	Other (American Indian/AK Native, Asian/Pacific Islander)	717	Not a paired site	0	None/Unknown	Yes	Dead	Alive or dead of other cause	95	Other Cause of Death
52 years	Female	2012	Single (never married)	White	719	Not a paired site	0	Beam radiation	Yes	Dead	Dead (attributable to this cancer dx)	0	Non-Hodgkin Lymphoma
69 years	Male	2012	Married (including common law)	Other (American Indian/AK Native, Asian/Pacific Islander)	711	Right - origin of primary	30	None/Unknown	Yes	Dead	Dead (attributable to this cancer dx)	16	Non-Hodgkin Lymphoma
84 years	Female	2012	Widowed	White	711	Left - origin of primary	0	None/Unknown	Yes	Dead	Dead (attributable to this cancer dx)	56	Non-Hodgkin Lymphoma
64 years	Male	2012	Married (including common law)	White	715	Not a paired site	20	None/Unknown	Yes	Dead	Alive or dead of other cause	83	Other Cause of Death
57 years	Male	2012	Divorced	White	713	Right - origin of primary	30	None/Unknown	Yes	Dead	Alive or dead of other cause	4	Diseases of Heart
72 years	Female	2012	Married (including common law)	White	718	Not a paired site	0	None/Unknown	Yes	Dead	Dead (attributable to this cancer dx)	56	Non-Hodgkin Lymphoma
63 years	Female	2012	Single (never married)	White	711	Right - origin of primary	21	None/Unknown	No/Unknown	Dead	Dead (attributable to this cancer dx)	3	Non-Hodgkin Lymphoma
53 years	Female	2012	Married (including common law)	White	716	Not a paired site	30	None/Unknown	Yes	Alive	Alive or dead of other cause	96	Alive
56 years	Female	2013	Married (including common law)	White	710	Right - origin of primary	0	None/Unknown	Yes	Alive	Alive or dead of other cause	94	Alive
65 years	Male	2013	Married (including common law)	White	719	Not a paired site	0	Beam radiation	Yes	Dead	Dead (attributable to this cancer dx)	4	Non-Hodgkin Lymphoma
72 years	Female	2013	Married (including common law)	White	718	Not a paired site	0	None/Unknown	Yes	Dead	Dead (attributable to this cancer dx)	37	Non-Hodgkin Lymphoma
82 years	Female	2013	Married (including common law)	White	715	Not a paired site	0	None/Unknown	Yes	Dead	Dead (attributable to this cancer dx)	30	Non-Hodgkin Lymphoma
59 years	Male	2013	Married (including common law)	White	718	Not a paired site	21	None/Unknown	Yes	Alive	Alive or dead of other cause	85	Alive
76 years	Female	2013	Married (including common law)	White	711	Right - origin of primary	0	None/Unknown	Yes	Dead	Dead (attributable to this cancer dx)	1	Non-Hodgkin Lymphoma
61 years	Male	2014	Married (including common law)	White	718	Not a paired site	30	None/Unknown	No/Unknown	Dead	Dead (attributable to this cancer dx)	6	Non-Hodgkin Lymphoma
64 years	Male	2013	Married (including common law)	White	712	Left - origin of primary	21	Beam radiation	Yes	Dead	Dead (attributable to this cancer dx)	22	Non-Hodgkin Lymphoma
75 years	Male	2014	Married (including common law)	White	714	Right - origin of primary	21	None/Unknown	Yes	Alive	Alive or dead of other cause	82	Alive
79 years	Male	2014	Married (including common law)	Other (American Indian/AK Native, Asian/Pacific Islander)	711	Left - origin of primary	21	None/Unknown	No/Unknown	Dead	Dead (attributable to this cancer dx)	2	Non-Hodgkin Lymphoma
66 years	Female	2014	Married (including common law)	White	714	Left - origin of primary	0	None/Unknown	Yes	Alive	Alive or dead of other cause	80	Alive
79 years	Female	2014	Single (never married)	White	719	Not a paired site	0	None/Unknown	No/Unknown	Dead	Dead (attributable to this cancer dx)	3	Non-Hodgkin Lymphoma
78 years	Male	2014	Single (never married)	White	719	Not a paired site	0	None/Unknown	Yes	Dead	Dead (attributable to this cancer dx)	49	Non-Hodgkin Lymphoma
70 years	Female	2014	Divorced	White	716	Not a paired site	20	None/Unknown	Yes	Alive	Alive or dead of other cause	79	Alive
62 years	Female	2014	Single (never married)	White	719	Not a paired site	21	None/Unknown	Yes	Dead	Dead (attributable to this cancer dx)	0	Non-Hodgkin Lymphoma
58 years	Male	2014	Single (never married)	White	712	Right - origin of primary	21	Beam radiation	No/Unknown	Dead	Dead (attributable to this cancer dx)	2	Non-Hodgkin Lymphoma
66 years	Male	2014	Unmarried or Domestic Partner	White	719	Not a paired site	20	None/Unknown	No/Unknown	Dead	Dead (attributable to this cancer dx)	3	Non-Hodgkin Lymphoma
54 years	Female	2014	Divorced	Other (American Indian/AK Native, Asian/Pacific Islander)	712	Left - origin of primary	21	None/Unknown	Yes	Alive	Alive or dead of other cause	74	Alive
83 years	Female	2014	Married (including common law)	White	711	Left - origin of primary	20	None/Unknown	Yes	Dead	Dead (attributable to this cancer dx)	9	Non-Hodgkin Lymphoma
70 years	Female	2014	Married (including common law)	White	719	Not a paired site	20	None/Unknown	Yes	Dead	Dead (attributable to this cancer dx)	3	Non-Hodgkin Lymphoma
66 years	Female	2014	Widowed	White	719	Not a paired site	20	Beam radiation	No/Unknown	Dead	Alive or dead of other cause	0	Other Cause of Death
59 years	Male	2015	Unmarried or Domestic Partner	White	713	Left - origin of primary	0	None/Unknown	Yes	Alive	Alive or dead of other cause	71	Alive
82 years	Female	2014	Married (including common law)	White	711	Right - origin of primary	0	None/Unknown	No/Unknown	Dead	Dead (attributable to this cancer dx)	8	Non-Hodgkin Lymphoma
70 years	Male	2015	Married (including common law)	White	719	Not a paired site	20	None/Unknown	Yes	Alive	Alive or dead of other cause	70	Alive
68 years	Male	2015	Unmarried or Domestic Partner	White	711	Left - origin of primary	0	None/Unknown	Yes	Dead	Dead (attributable to this cancer dx)	45	Non-Hodgkin Lymphoma
79 years	Male	2015	Married (including common law)	Other (American Indian/AK Native, Asian/Pacific Islander)	710	Right - origin of primary	20	None/Unknown	No/Unknown	Dead	Alive or dead of other cause	0	Pneumonia and Influenza
62 years	Female	2015	Single (never married)	White	711	Left - origin of primary	0	None/Unknown	Yes	Dead	Dead (attributable to this cancer dx)	35	Non-Hodgkin Lymphoma
67 years	Male	2015	Unknown	Other (American Indian/AK Native, Asian/Pacific Islander)	719	Not a paired site	0	None/Unknown	Yes	Dead	Dead (attributable to this cancer dx)	65	Non-Hodgkin Lymphoma
53 years	Male	2015	Married (including common law)	Other (American Indian/AK Native, Asian/Pacific Islander)	718	Not a paired site	20	None/Unknown	Yes	Alive	Alive or dead of other cause	69	Alive
65 years	Male	2015	Divorced	White	718	Not a paired site	0	Beam radiation	Yes	Dead	Dead (attributable to this cancer dx)	4	Non-Hodgkin Lymphoma
63 years	Female	2015	Married (including common law)	Other (American Indian/AK Native, Asian/Pacific Islander)	713	Right - origin of primary	20	None/Unknown	Yes	Dead	Alive or dead of other cause	0	Other Cause of Death
58 years	Male	2015	Divorced	White	713	Right - origin of primary	0	None/Unknown	Yes	Dead	Dead (attributable to this cancer dx)	2	Non-Hodgkin Lymphoma
43 years	Female	2015	Single (never married)	White	710	Left - origin of primary	20	Beam radiation	Yes	Dead	Dead (attributable to this cancer dx)	6	Non-Hodgkin Lymphoma
71 years	Female	2015	Married (including common law)	White	712	Left - origin of primary	20	None/Unknown	Yes	Dead	Dead (attributable to this cancer dx)	5	Non-Hodgkin Lymphoma
63 years	Male	2015	Married (including common law)	Other (American Indian/AK Native, Asian/Pacific Islander)	712	Right - origin of primary	30	None/Unknown	Yes	Dead	Dead (attributable to this cancer dx)	23	Non-Hodgkin Lymphoma
72 years	Female	2015	Widowed	White	719	Not a paired site	0	None/Unknown	Yes	Dead	Dead (attributable to this cancer dx)	3	Non-Hodgkin Lymphoma
90+ years	Male	2015	Married (including common law)	White	716	Not a paired site	0	None/Unknown	No/Unknown	Dead	Dead (attributable to this cancer dx)	0	Non-Hodgkin Lymphoma
78 years	Female	2018	Widowed	White	711	Right - origin of primary	21	None/Unknown	Yes	Dead	Dead (attributable to this cancer dx)	13	Brain and Other Nervous System
49 years	Female	2016	Married (including common law)	Other (American Indian/AK Native, Asian/Pacific Islander)	714	Left - origin of primary	0	None/Unknown	Yes	Alive	Alive or dead of other cause	59	Alive
66 years	Female	2016	Single (never married)	White	719	Not a paired site	0	None/Unknown	Yes	Dead	Dead (attributable to this cancer dx)	9	Non-Hodgkin Lymphoma
84 years	Female	2016	Married (including common law)	White	711	Right - origin of primary	20	None/Unknown	Yes	Dead	Dead (attributable to this cancer dx)	23	Non-Hodgkin Lymphoma
51 years	Male	2016	Married (including common law)	White	711	Left - origin of primary	20	None/Unknown	Yes	Alive	Alive or dead of other cause	57	Alive
74 years	Female	2016	Single (never married)	White	718	Not a paired site	0	None/Unknown	Yes	Dead	Dead (attributable to this cancer dx)	5	Non-Hodgkin Lymphoma
60 years	Female	2016	Married (including common law)	White	711	Left - origin of primary	30	None/Unknown	Yes	Alive	Alive or dead of other cause	55	Alive
74 years	Male	2016	Married (including common law)	White	712	Left - origin of primary	0	Beam radiation	No/Unknown	Dead	Dead (attributable to this cancer dx)	16	Non-Hodgkin Lymphoma
69 years	Female	2016	Single (never married)	White	710	Right - origin of primary	21	None/Unknown	Yes	Alive	Alive or dead of other cause	54	Alive
63 years	Female	2016	Married (including common law)	White	719	Not a paired site	0	None/Unknown	Yes	Alive	Alive or dead of other cause	54	Alive
69 years	Male	2016	Married (including common law)	White	719	Not a paired site	0	None/Unknown	Yes	Alive	Alive or dead of other cause	52	Alive
86 years	Female	2016	Married (including common law)	White	715	Not a paired site	0	None/Unknown	Yes	Alive	Alive or dead of other cause	53	Alive
73 years	Male	2016	Single (never married)	White	719	Not a paired site	0	None/Unknown	Yes	Dead	Dead (attributable to this cancer dx)	3	Non-Hodgkin Lymphoma
37 years	Female	2016	Married (including common law)	White	711	Right - origin of primary	0	None/Unknown	Yes	Alive	Alive or dead of other cause	52	Alive
81 years	Female	2016	Married (including common law)	White	713	Left - origin of primary	21	Beam radiation	Yes	Alive	Alive or dead of other cause	53	Alive
67 years	Male	2016	Married (including common law)	White	719	Not a paired site	0	None/Unknown	Yes	Alive	Alive or dead of other cause	52	Alive
74 years	Male	2016	Married (including common law)	White	711	Right - origin of primary	20	None/Unknown	Yes	Dead	Dead (attributable to this cancer dx)	6	Non-Hodgkin Lymphoma
66 years	Male	2016	Divorced	Other (American Indian/AK Native, Asian/Pacific Islander)	719	Not a paired site	0	None/Unknown	Yes	Dead	Dead (attributable to this cancer dx)	5	Non-Hodgkin Lymphoma
54 years	Female	2016	Married (including common law)	White	716	Not a paired site	21	None/Unknown	Yes	Dead	Dead (attributable to this cancer dx)	15	Non-Hodgkin Lymphoma
74 years	Female	2016	Married (including common law)	Other (American Indian/AK Native, Asian/Pacific Islander)	719	Not a paired site	21	None/Unknown	Yes	Dead	Dead (attributable to this cancer dx)	2	Non-Hodgkin Lymphoma
59 years	Female	2016	Widowed	White	719	Not a paired site	0	None/Unknown	Yes	Dead	Dead (attributable to this cancer dx)	3	Non-Hodgkin Lymphoma
81 years	Male	2017	Widowed	White	719	Not a paired site	20	None/Unknown	Yes	Alive	Alive or dead of other cause	46	Alive
59 years	Female	2017	Single (never married)	White	719	Not a paired site	0	None/Unknown	No/Unknown	Dead	Dead (attributable to this cancer dx)	0	In situ, benign or unknown behavior neoplasm
60 years	Female	2017	Married (including common law)	Other (American Indian/AK Native, Asian/Pacific Islander)	719	Not a paired site	0	None/Unknown	Yes	Dead	Dead (attributable to this cancer dx)	22	Non-Hodgkin Lymphoma
78 years	Male	2017	Married (including common law)	White	711	Left - origin of primary	20	None/Unknown	Yes	Dead	Dead (attributable to this cancer dx)	9	Non-Hodgkin Lymphoma
71 years	Female	2017	Married (including common law)	Other (American Indian/AK Native, Asian/Pacific Islander)	719	Not a paired site	0	None/Unknown	No/Unknown	Dead	Dead (attributable to this cancer dx)	21	Non-Hodgkin Lymphoma
55 years	Female	2017	Unknown	Black	716	Not a paired site	20	None/Unknown	No/Unknown	Alive	Alive or dead of other cause	42	Alive
80 years	Male	2017	Married (including common law)	White	719	Not a paired site	20	Refused (1988+)	No/Unknown	Alive	Alive or dead of other cause	41	Alive
79 years	Female	2017	Single (never married)	White	719	Not a paired site	20	None/Unknown	No/Unknown	Dead	Dead (attributable to this cancer dx)	2	Non-Hodgkin Lymphoma
78 years	Male	2017	Married (including common law)	White	711	Left - origin of primary	20	None/Unknown	Yes	Dead	Dead (attributable to this cancer dx)	17	Non-Hodgkin Lymphoma
75 years	Female	2017	Unmarried or Domestic Partner	White	719	Not a paired site	21	Beam radiation	Yes	Dead	Dead (attributable to this cancer dx)	11	Non-Hodgkin Lymphoma
62 years	Male	2017	Married (including common law)	White	714	Right - origin of primary	20	None/Unknown	Yes	Alive	Alive or dead of other cause	36	Alive
35 years	Female	2017	Married (including common law)	White	719	Not a paired site	20	None/Unknown	Yes	Alive	Alive or dead of other cause	36	Alive
83 years	Male	2017	Married (including common law)	White	711	Right - origin of primary	0	None/Unknown	Yes	Dead	Dead (attributable to this cancer dx)	8	Non-Hodgkin Lymphoma
68 years	Female	2018	Married (including common law)	White	719	Not a paired site	20	None/Unknown	Yes	Dead	Dead (attributable to this cancer dx)	2	Non-Hodgkin Lymphoma
67 years	Female	2018	Married (including common law)	White	719	Not a paired site	20	None/Unknown	Yes	Dead	Dead (attributable to this cancer dx)	4	Non-Hodgkin Lymphoma
61 years	Female	2018	Married (including common law)	Other (American Indian/AK Native, Asian/Pacific Islander)	718	Not a paired site	20	Beam radiation	Yes	Dead	Dead (attributable to this cancer dx)	7	Non-Hodgkin Lymphoma
47 years	Female	2018	Married (including common law)	Other (American Indian/AK Native, Asian/Pacific Islander)	719	Not a paired site	20	None/Unknown	Yes	Alive	Alive or dead of other cause	29	Alive
73 years	Male	2018	Married (including common law)	White	712	Right - origin of primary	20	None/Unknown	Yes	Dead	Dead (attributable to this cancer dx)	2	Non-Hodgkin Lymphoma
80 years	Female	2018	Widowed	White	710	Right - origin of primary	0	None/Unknown	No/Unknown	Dead	Dead (attributable to this cancer dx)	0	Non-Hodgkin Lymphoma
66 years	Male	2018	Married (including common law)	White	710	Left - origin of primary	0	None/Unknown	Yes	Alive	Alive or dead of other cause	29	Alive
80 years	Male	2018	Married (including common law)	White	711	Right - origin of primary	20	None/Unknown	Yes	Alive	Alive or dead of other cause	28	Alive
74 years	Male	2018	Married (including common law)	White	711	Right - origin of primary	0	None/Unknown	Yes	Dead	Alive or dead of other cause	6	Chronic Obstructive Pulmonary Disease and Allied Cond
65 years	Female	2018	Divorced	White	712	Right - origin of primary	21	None/Unknown	Yes	Dead	Dead (attributable to this cancer dx)	1	Non-Hodgkin Lymphoma
76 years	Male	2018	Married (including common law)	White	718	Not a paired site	20	Refused (1988+)	No/Unknown	Dead	Dead (attributable to this cancer dx)	0	Non-Hodgkin Lymphoma
59 years	Male	2018	Married (including common law)	White	718	Not a paired site	21	Beam radiation	Yes	Alive	Alive or dead of other cause	25	Alive
55 years	Female	2018	Single (never married)	White	711	Left - origin of primary	20	None/Unknown	Yes	Alive	Alive or dead of other cause	25	Alive
67 years	Male	2018	Married (including common law)	White	719	Not a paired site	0	None/Unknown	Yes	Dead	Dead (attributable to this cancer dx)	17	Non-Hodgkin Lymphoma
63 years	Female	2018	Divorced	White	713	Left - origin of primary	20	None/Unknown	Yes	Dead	Dead (attributable to this cancer dx)	13	Non-Hodgkin Lymphoma
77 years	Female	2018	Widowed	White	711	Right - origin of primary	0	None/Unknown	Yes	Dead	Dead (attributable to this cancer dx)	3	Non-Hodgkin Lymphoma
59 years	Female	2018	Single (never married)	White	719	Not a paired site	0	None/Unknown	No/Unknown	Dead	Dead (attributable to this cancer dx)	3	Non-Hodgkin Lymphoma
69 years	Male	2019	Married (including common law)	Other (American Indian/AK Native, Asian/Pacific Islander)	710	Left - origin of primary	20	None/Unknown	Yes	Alive	Alive or dead of other cause	23	Alive
72 years	Male	2019	Married (including common law)	White	711	Bilateral, single primary	20	None/Unknown	Yes	Dead	Alive or dead of other cause	3	Other Cause of Death
63 years	Male	2019	Single (never married)	White	712	Left - origin of primary	21	None/Unknown	Yes	Alive	Alive or dead of other cause	19	Alive
75 years	Male	2019	Married (including common law)	White	719	Not a paired site	0	None/Unknown	Yes	Dead	Alive or dead of other cause	1	Other Cause of Death
88 years	Male	2019	Married (including common law)	White	719	Not a paired site	20	Beam radiation	Yes	Dead	Dead (attributable to this cancer dx)	12	Non-Hodgkin Lymphoma
62 years	Male	2019	Married (including common law)	White	719	Not a paired site	20	None/Unknown	No/Unknown	Dead	Dead (attributable to this cancer dx)	0	Non-Hodgkin Lymphoma
59 years	Female	2019	Married (including common law)	White	716	Not a paired site	21	None/Unknown	Yes	Alive	Alive or dead of other cause	19	Alive
74 years	Male	2019	Married (including common law)	White	711	Right - origin of primary	21	Refused (1988+)	Yes	Alive	Alive or dead of other cause	15	Alive
90+ years	Male	2019	Married (including common law)	White	713	Right - origin of primary	20	Beam radiation	No/Unknown	Dead	Dead (attributable to this cancer dx)	5	Non-Hodgkin Lymphoma
77 years	Male	2019	Married (including common law)	White	719	Not a paired site	20	None/Unknown	Yes	Alive	Alive or dead of other cause	14	Alive
59 years	Female	2019	Separated	White	711	Left - origin of primary	30	None/Unknown	No/Unknown	Dead	Dead (attributable to this cancer dx)	0	Non-Hodgkin Lymphoma
75 years	Male	2019	Widowed	White	719	Not a paired site	0	None/Unknown	Yes	Alive	Alive or dead of other cause	13	Alive
65 years	Female	2019	Divorced	White	711	Left - origin of primary	21	None/Unknown	No/Unknown	Dead	Dead (attributable to this cancer dx)	1	Brain and Other Nervous System
30 years	Male	2019	Separated	White	719	Not a paired site	20	None/Unknown	Yes	Alive	Alive or dead of other cause	13	Alive
59 years	Male	2020	Married (including common law)	White	717	Not a paired site	20	None/Unknown	Yes	Alive	Alive or dead of other cause	8	Alive
63 years	Female	2020	Married (including common law)	White	713	Right - origin of primary	20	None/Unknown	Yes	Dead	Dead (attributable to this cancer dx)	3	Non-Hodgkin Lymphoma
52 years	Female	2020	Married (including common law)	White	711	Left - origin of primary	21	None/Unknown	Yes	Alive	Alive or dead of other cause	7	Alive
71 years	Female	2020	Married (including common law)	White	719	Not a paired site	0	None/Unknown	No/Unknown	Dead	Dead (attributable to this cancer dx)	1	Non-Hodgkin Lymphoma
63 years	Female	2020	Married (including common law)	White	712	Left - origin of primary	20	None/Unknown	Yes	Alive	Alive or dead of other cause	6	Alive
67 years	Female	2020	Married (including common law)	White	712	Right - origin of primary	20	None/Unknown	Yes	Alive	Alive or dead of other cause	6	Alive
49 years	Female	2020	Divorced	Other (American Indian/AK Native, Asian/Pacific Islander)	713	Left - origin of primary	20	Beam radiation	Yes	Alive	Alive or dead of other cause	6	Alive
70 years	Female	2020	Widowed	White	711	Left - origin of primary	20	None/Unknown	Yes	Alive	Alive or dead of other cause	3	Alive
84 years	Male	2020	Married (including common law)	Other (American Indian/AK Native, Asian/Pacific Islander)	719	Not a paired site	20	Beam radiation	No/Unknown	Alive	Alive or dead of other cause	3	Alive
79 years	Male	2020	Widowed	White	719	Not a paired site	20	None/Unknown	Yes	Dead	Alive or dead of other cause	1	Diseases of Heart
68 years	Male	2020	Single (never married)	Other (American Indian/AK Native, Asian/Pacific Islander)	719	Not a paired site	20	None/Unknown	No/Unknown	Dead	Dead (attributable to this cancer dx)	0	Non-Hodgkin Lymphoma
63 years	Male	2020	Married (including common law)	White	719	Not a paired site	30	None/Unknown	Yes	Alive	Alive or dead of other cause	1	Alive
49 years	Male	2000	Divorced	Other (American Indian/AK Native, Asian/Pacific Islander)	719	Not a paired site	40	None/Unknown	Yes	Dead	Dead (attributable to this cancer dx)	38	Non-Hodgkin Lymphoma
56 years	Female	2000	Married (including common law)	White	718	Not a paired site	0	Beam radiation	Yes	Dead	Dead (attributable to this cancer dx)	8	Non-Hodgkin Lymphoma
75 years	Male	2002	Married (including common law)	White	718	Not a paired site	0	Beam radiation	No/Unknown	Dead	Dead (attributable to this cancer dx)	7	Non-Hodgkin Lymphoma
52 years	Female	2002	Divorced	White	711	Not a paired site	40	None/Unknown	Yes	Dead	Dead (attributable to this cancer dx)	34	Non-Hodgkin Lymphoma
86 years	Male	2002	Married (including common law)	White	710	Not a paired site	0	Refused (1988+)	Yes	Dead	Alive or dead of other cause	47	Diseases of Heart
80 years	Female	2004	Widowed	White	711	Left - origin of primary	0	None/Unknown	No/Unknown	Dead	Dead (attributable to this cancer dx)	0	Non-Hodgkin Lymphoma
71 years	Female	2004	Widowed	White	719	Not a paired site	0	None/Unknown	No/Unknown	Dead	Dead (attributable to this cancer dx)	1	Non-Hodgkin Lymphoma
47 years	Female	2005	Married (including common law)	White	718	Not a paired site	55	None/Unknown	No/Unknown	Dead	Dead (attributable to this cancer dx)	9	Non-Hodgkin Lymphoma
39 years	Male	2005	Divorced	White	719	Not a paired site	0	Beam radiation	Yes	Dead	Dead (attributable to this cancer dx)	0	Non-Hodgkin Lymphoma
68 years	Female	2005	Married (including common law)	White	711	Right - origin of primary	0	Beam radiation	No/Unknown	Dead	Dead (attributable to this cancer dx)	1	In situ, benign or unknown behavior neoplasm
70 years	Female	2006	Married (including common law)	White	718	Not a paired site	0	None/Unknown	No/Unknown	Dead	Dead (attributable to this cancer dx)	0	Brain and Other Nervous System
77 years	Female	2006	Widowed	White	719	Not a paired site	0	None/Unknown	No/Unknown	Dead	Dead (attributable to this cancer dx)	2	Miscellaneous Malignant Cancer
79 years	Male	2006	Married (including common law)	White	710	Left - origin of primary	0	None/Unknown	No/Unknown	Dead	Dead (attributable to this cancer dx)	2	Non-Hodgkin Lymphoma
61 years	Male	2006	Married (including common law)	White	710	Left - origin of primary	20	None/Unknown	No/Unknown	Dead	Dead (attributable to this cancer dx)	24	Non-Hodgkin Lymphoma
66 years	Male	2005	Married (including common law)	White	711	Left - origin of primary	55	Beam radiation	Yes	Dead	Dead (attributable to this cancer dx)	56	Non-Hodgkin Lymphoma
61 years	Female	2006	Married (including common law)	White	719	Not a paired site	0	Beam radiation	Yes	Dead	Dead (attributable to this cancer dx)	38	Non-Hodgkin Lymphoma
52 years	Male	2006	Married (including common law)	White	711	Right - origin of primary	55	None/Unknown	Yes	Dead	Dead (attributable to this cancer dx)	14	Non-Hodgkin Lymphoma
71 years	Female	2007	Married (including common law)	White	713	Right - origin of primary	20	None/Unknown	No/Unknown	Dead	Dead (attributable to this cancer dx)	14	Non-Hodgkin Lymphoma
66 years	Female	2008	Married (including common law)	White	719	Not a paired site	0	Beam radiation	Yes	Dead	Dead (attributable to this cancer dx)	3	Non-Hodgkin Lymphoma
68 years	Male	2007	Married (including common law)	White	719	Not a paired site	0	None/Unknown	Yes	Dead	Dead (attributable to this cancer dx)	2	Non-Hodgkin Lymphoma
46 years	Male	2008	Married (including common law)	White	719	Not a paired site	20	None/Unknown	Yes	Alive	Alive or dead of other cause	145	Alive
75 years	Male	2008	Divorced	White	719	Not a paired site	0	None/Unknown	Yes	Dead	Dead (attributable to this cancer dx)	1	Non-Hodgkin Lymphoma
55 years	Female	2009	Married (including common law)	White	711	Right - origin of primary	0	None/Unknown	Yes	Alive	Alive or dead of other cause	143	Alive
25 years	Male	2010	Single (never married)	White	713	Left - origin of primary	20	None/Unknown	Yes	Alive	Alive or dead of other cause	127	Alive
63 years	Male	2010	Married (including common law)	White	718	Not a paired site	0	None/Unknown	Yes	Dead	Dead (attributable to this cancer dx)	32	Non-Hodgkin Lymphoma
57 years	Female	2010	Married (including common law)	White	719	Not a paired site	20	None/Unknown	Yes	Dead	Dead (attributable to this cancer dx)	26	Non-Hodgkin Lymphoma
61 years	Female	2011	Married (including common law)	White	711	Left - origin of primary	30	Beam radiation	Yes	Dead	Dead (attributable to this cancer dx)	116	Non-Hodgkin Lymphoma
61 years	Male	2011	Single (never married)	White	713	Left - origin of primary	20	None/Unknown	Yes	Alive	Alive or dead of other cause	118	Alive
75 years	Male	2007	Married (including common law)	White	719	Not a paired site	0	None/Unknown	Yes	Dead	Dead (attributable to this cancer dx)	3	Non-Hodgkin Lymphoma
58 years	Male	2008	Married (including common law)	White	718	Not a paired site	0	None/Unknown	Yes	Dead	Alive or dead of other cause	82	Cerebrovascular Diseases
67 years	Female	2011	Married (including common law)	White	719	Not a paired site	21	None/Unknown	Yes	Dead	Dead (attributable to this cancer dx)	1	Non-Hodgkin Lymphoma
44 years	Female	2010	Single (never married)	White	711	Right - origin of primary	20	None/Unknown	Yes	Alive	Alive or dead of other cause	127	Alive
68 years	Female	2011	Unknown	White	719	Not a paired site	0	None/Unknown	No/Unknown	Dead	Dead (attributable to this cancer dx)	6	Hodgkin Lymphoma
43 years	Male	2011	Married (including common law)	Other (American Indian/AK Native, Asian/Pacific Islander)	710	Left - origin of primary	20	None/Unknown	Yes	Alive	Alive or dead of other cause	108	Alive
61 years	Female	2011	Married (including common law)	White	711	Bilateral, single primary	0	None/Unknown	Yes	Alive	Alive or dead of other cause	117	Alive
49 years	Female	2011	Single (never married)	White	719	Not a paired site	21	None/Unknown	Yes	Dead	Dead (attributable to this cancer dx)	4	Non-Hodgkin Lymphoma
37 years	Male	2012	Single (never married)	White	710	Right - origin of primary	0	None/Unknown	No/Unknown	Dead	Dead (attributable to this cancer dx)	0	Other Infectious and Parasitic Diseases including HIV
73 years	Male	2012	Married (including common law)	White	716	Right - origin of primary	30	None/Unknown	No/Unknown	Dead	Dead (attributable to this cancer dx)	3	Non-Hodgkin Lymphoma
76 years	Male	2012	Married (including common law)	White	719	Not a paired site	0	None/Unknown	Yes	Dead	Dead (attributable to this cancer dx)	2	Non-Hodgkin Lymphoma
66 years	Male	2014	Widowed	Other (American Indian/AK Native, Asian/Pacific Islander)	719	Not a paired site	20	None/Unknown	Yes	Dead	Dead (attributable to this cancer dx)	10	Non-Hodgkin Lymphoma
79 years	Female	2013	Widowed	White	711	Left - origin of primary	30	None/Unknown	Yes	Alive	Alive or dead of other cause	90	Alive
60 years	Male	2013	Unknown	White	719	Left - origin of primary	20	None/Unknown	Yes	Dead	Dead (attributable to this cancer dx)	1	Non-Hodgkin Lymphoma
61 years	Female	2014	Married (including common law)	White	710	Left - origin of primary	21	None/Unknown	Yes	Alive	Alive or dead of other cause	80	Alive
74 years	Male	2014	Married (including common law)	White	719	Not a paired site	0	None/Unknown	Yes	Dead	Dead (attributable to this cancer dx)	1	Non-Hodgkin Lymphoma
34 years	Female	2014	Divorced	White	719	Not a paired site	21	None/Unknown	Yes	Alive	Alive or dead of other cause	81	Alive
51 years	Female	2014	Divorced	White	711	Right - origin of primary	30	None/Unknown	Yes	Alive	Alive or dead of other cause	77	Alive
68 years	Female	2015	Married (including common law)	White	711	Right - origin of primary	21	None/Unknown	Yes	Alive	Alive or dead of other cause	69	Alive
71 years	Male	2014	Married (including common law)	White	719	Not a paired site	21	None/Unknown	Yes	Dead	Dead (attributable to this cancer dx)	66	Non-Hodgkin Lymphoma
77 years	Female	2015	Married (including common law)	White	719	Not a paired site	0	None/Unknown	No/Unknown	Dead	Dead (attributable to this cancer dx)	0	In situ, benign or unknown behavior neoplasm
66 years	Male	2015	Married (including common law)	White	711	Left - origin of primary	30	None/Unknown	Yes	Alive	Alive or dead of other cause	62	Alive
69 years	Female	2015	Divorced	White	714	Right - origin of primary	0	None/Unknown	Yes	Dead	Dead (attributable to this cancer dx)	2	Non-Hodgkin Lymphoma
52 years	Male	2016	Married (including common law)	White	719	Left - origin of primary	30	None/Unknown	Yes	Alive	Alive or dead of other cause	59	Alive
73 years	Male	2016	Divorced	White	711	Right - origin of primary	0	None/Unknown	Yes	Dead	Dead (attributable to this cancer dx)	4	Non-Hodgkin Lymphoma
61 years	Female	2016	Divorced	White	711	Left - origin of primary	0	Beam radiation	Yes	Dead	Dead (attributable to this cancer dx)	12	Non-Hodgkin Lymphoma
63 years	Female	2016	Married (including common law)	White	719	Not a paired site	30	Beam radiation	Yes	Dead	Dead (attributable to this cancer dx)	51	Non-Hodgkin Lymphoma
73 years	Female	2016	Divorced	White	719	Not a paired site	30	None/Unknown	Yes	Alive	Alive or dead of other cause	49	Alive
20 years	Female	2016	Married (including common law)	White	717	Not a paired site	22	Beam radiation	Yes	Alive	Alive or dead of other cause	52	Alive
51 years	Male	2017	Married (including common law)	White	718	Left - origin of primary	21	None/Unknown	Yes	Alive	Alive or dead of other cause	47	Alive
81 years	Male	2017	Married (including common law)	White	711	Right - origin of primary	30	None/Unknown	Yes	Alive	Alive or dead of other cause	0	Alive
69 years	Female	2018	Single (never married)	White	718	Not a paired site	20	None/Unknown	Yes	Dead	Dead (attributable to this cancer dx)	20	Non-Hodgkin Lymphoma
70 years	Male	2018	Single (never married)	White	710	Bilateral, single primary	0	None/Unknown	Yes	Alive	Alive or dead of other cause	28	Alive
51 years	Male	2018	Married (including common law)	White	719	Not a paired site	0	None/Unknown	Yes	Alive	Alive or dead of other cause	35	Alive
66 years	Female	2018	Single (never married)	White	719	Not a paired site	0	None/Unknown	Yes	Dead	Dead (attributable to this cancer dx)	0	Non-Hodgkin Lymphoma
73 years	Female	2019	Widowed	White	719	Not a paired site	0	None/Unknown	Yes	Dead	Dead (attributable to this cancer dx)	3	Non-Hodgkin Lymphoma
77 years	Female	2020	Married (including common law)	White	710	Right - origin of primary	20	None/Unknown	Yes	Alive	Alive or dead of other cause	10	Alive
64 years	Male	2020	Married (including common law)	White	718	Not a paired site	21	None/Unknown	Yes	Dead	Dead (attributable to this cancer dx)	7	Non-Hodgkin Lymphoma
79 years	Female	2019	Married (including common law)	White	719	Not a paired site	0	None/Unknown	Yes	Alive	Alive or dead of other cause	13	Alive
72 years	Male	2019	Married (including common law)	White	719	Not a paired site	0	None/Unknown	Yes	Alive	Alive or dead of other cause	14	Alive
60 years	Female	2020	Married (including common law)	White	710	Right - origin of primary	21	None/Unknown	Yes	Alive	Alive or dead of other cause	7	Alive
40 years	Male	2019	Married (including common law)	White	713	Right - origin of primary	21	None/Unknown	Yes	Alive	Alive or dead of other cause	12	Alive
49 years	Male	2020	Unmarried or Domestic Partner	White	716	Not a paired site	30	None/Unknown	Yes	Alive	Alive or dead of other cause	6	Alive
58 years	Female	2019	Divorced	White	718	Not a paired site	0	None/Unknown	Yes	Alive	Alive or dead of other cause	18	Alive
67 years	Male	2020	Married (including common law)	White	719	Not a paired site	30	Beam radiation	Yes	Alive	Alive or dead of other cause	8	Alive
69 years	Female	2019	Married (including common law)	White	716	Not a paired site	30	None/Unknown	Yes	Alive	Alive or dead of other cause	15	Alive
49 years	Female	2019	Single (never married)	White	719	Not a paired site	0	None/Unknown	Yes	Dead	Alive or dead of other cause	13	Nephritis, Nephrotic Syndrome and Nephrosis
56 years	Male	2019	Married (including common law)	White	716	Right - origin of primary	21	None/Unknown	No/Unknown	Alive	Alive or dead of other cause	13	Alive
81 years	Female	2020	Widowed	White	718	Not a paired site	20	None/Unknown	No/Unknown	Dead	Dead (attributable to this cancer dx)	1	Brain and Other Nervous System
75 years	Female	2020	Married (including common law)	White	716	Not a paired site	21	None/Unknown	No/Unknown	Dead	Dead (attributable to this cancer dx)	0	Brain and Other Nervous System
41 years	Female	2020	Married (including common law)	White	719	Not a paired site	0	None/Unknown	Yes	Dead	Dead (attributable to this cancer dx)	2	Non-Hodgkin Lymphoma
43 years	Male	2001	Married (including common law)	White	711	Not a paired site	55	Beam radiation	No/Unknown	Dead	Dead (attributable to this cancer dx)	1	Other Infectious and Parasitic Diseases including HIV
36 years	Male	2000	Single (never married)	White	710	Not a paired site	0	Beam radiation	No/Unknown	Dead	Dead (attributable to this cancer dx)	6	Other Infectious and Parasitic Diseases including HIV
51 years	Female	2001	Single (never married)	White	713	Not a paired site	0	Beam radiation	Yes	Dead	Dead (attributable to this cancer dx)	28	Non-Hodgkin Lymphoma
23 years	Female	2002	Single (never married)	Black	719	Not a paired site	40	Beam radiation	No/Unknown	Dead	Dead (attributable to this cancer dx)	17	Non-Hodgkin Lymphoma
45 years	Male	2002	Married (including common law)	White	719	Not a paired site	20	Beam radiation	Yes	Dead	Dead (attributable to this cancer dx)	102	Non-Hodgkin Lymphoma
36 years	Male	2002	Married (including common law)	White	719	Not a paired site	0	Beam radiation	Yes	Dead	Dead (attributable to this cancer dx)	4	Non-Hodgkin Lymphoma
32 years	Female	2003	Single (never married)	Black	711	Not a paired site	0	Beam radiation	No/Unknown	Dead	Dead (attributable to this cancer dx)	8	Other Infectious and Parasitic Diseases including HIV
35 years	Female	2003	Single (never married)	Black	713	Right - origin of primary	0	Beam radiation	Yes	Dead	Dead (attributable to this cancer dx)	137	Brain and Other Nervous System
36 years	Male	2004	Single (never married)	Black	713	Right - origin of primary	20	Beam radiation	No/Unknown	Dead	Alive or dead of other cause	38	Cerebrovascular Diseases
42 years	Female	2004	Married (including common law)	Black	713	Left - origin of primary	0	Recommended, unknown if administered	No/Unknown	Dead	Dead (attributable to this cancer dx)	2	Other Infectious and Parasitic Diseases including HIV
59 years	Female	2004	Married (including common law)	White	719	Not a paired site	0	None/Unknown	Yes	Dead	Dead (attributable to this cancer dx)	189	Non-Hodgkin Lymphoma
79 years	Female	2005	Widowed	White	712	Left - origin of primary	0	Beam radiation	No/Unknown	Dead	Dead (attributable to this cancer dx)	5	In situ, benign or unknown behavior neoplasm
77 years	Female	2005	Widowed	White	711	Right - origin of primary	40	None/Unknown	No/Unknown	Dead	Dead (attributable to this cancer dx)	0	In situ, benign or unknown behavior neoplasm
61 years	Female	2005	Married (including common law)	White	711	Left - origin of primary	0	Beam radiation	Yes	Dead	Dead (attributable to this cancer dx)	32	Non-Hodgkin Lymphoma
83 years	Female	2006	Unknown	White	718	Right - origin of primary	0	Beam radiation	No/Unknown	Dead	Dead (attributable to this cancer dx)	14	Non-Hodgkin Lymphoma
45 years	Male	2006	Single (never married)	White	715	Not a paired site	0	None/Unknown	No/Unknown	Dead	Dead (attributable to this cancer dx)	0	Non-Hodgkin Lymphoma
77 years	Female	2006	Divorced	White	715	Not a paired site	0	None/Unknown	Yes	Dead	Alive or dead of other cause	4	Diseases of Heart
37 years	Male	2006	Single (never married)	Black	714	Right - origin of primary	0	Beam radiation	Yes	Alive	Alive or dead of other cause	175	Alive
51 years	Female	2006	Married (including common law)	White	712	Left - origin of primary	55	Beam radiation	Yes	Dead	Dead (attributable to this cancer dx)	9	Non-Hodgkin Lymphoma
34 years	Male	2006	Single (never married)	Black	718	Not a paired site	0	Beam radiation	No/Unknown	Alive	Alive or dead of other cause	170	Alive
54 years	Male	2006	Married (including common law)	White	711	Left - origin of primary	0	None/Unknown	Yes	Dead	Dead (attributable to this cancer dx)	52	Non-Hodgkin Lymphoma
58 years	Female	2007	Married (including common law)	White	713	Right - origin of primary	0	None/Unknown	Yes	Dead	Dead (attributable to this cancer dx)	2	Non-Hodgkin Lymphoma
41 years	Male	2007	Single (never married)	Black	716	Not a paired site	0	None/Unknown	No/Unknown	Dead	Dead (attributable to this cancer dx)	1	Other Infectious and Parasitic Diseases including HIV
57 years	Male	2007	Divorced	White	711	Left - origin of primary	0	Beam radiation	Yes	Dead	Dead (attributable to this cancer dx)	32	Non-Hodgkin Lymphoma
47 years	Male	2007	Married (including common law)	White	718	Not a paired site	99	Beam radiation	Yes	Dead	Dead (attributable to this cancer dx)	25	Non-Hodgkin Lymphoma
62 years	Male	2007	Married (including common law)	White	710	Bilateral, single primary	0	None/Unknown	Yes	Dead	Dead (attributable to this cancer dx)	137	Other Digestive Organs
79 years	Female	2007	Married (including common law)	White	711	Left - origin of primary	0	Beam radiation	Yes	Dead	Dead (attributable to this cancer dx)	2	Non-Hodgkin Lymphoma
25 years	Male	2008	Single (never married)	Black	718	Left - origin of primary	20	None/Unknown	No/Unknown	Dead	Dead (attributable to this cancer dx)	2	Other Infectious and Parasitic Diseases including HIV
54 years	Female	2007	Married (including common law)	White	716	Not a paired site	0	None/Unknown	Yes	Alive	Alive or dead of other cause	160	Alive
34 years	Male	2007	Single (never married)	White	711	Right - origin of primary	55	None/Unknown	Yes	Alive	Alive or dead of other cause	161	Alive
52 years	Male	2008	Single (never married)	Black	713	Right - origin of primary	0	None/Unknown	Yes	Dead	Dead (attributable to this cancer dx)	4	Other Infectious and Parasitic Diseases including HIV
69 years	Female	2008	Widowed	White	711	Right - origin of primary	20	None/Unknown	Yes	Alive	Alive or dead of other cause	153	Alive
61 years	Male	2007	Divorced	White	716	Not a paired site	20	Beam radiation	Yes	Dead	Alive or dead of other cause	24	Other Cause of Death
63 years	Female	2007	Divorced	Black	713	Right - origin of primary	0	Beam radiation	No/Unknown	Dead	Alive or dead of other cause	2	Symptoms, Signs and Ill-Defined Conditions
62 years	Male	2008	Married (including common law)	White	719	Not a paired site	0	Beam radiation	Yes	Dead	Dead (attributable to this cancer dx)	2	Brain and Other Nervous System
34 years	Female	2008	Divorced	Black	711	Right - origin of primary	40	None/Unknown	No/Unknown	Dead	Dead (attributable to this cancer dx)	2	Other Infectious and Parasitic Diseases including HIV
46 years	Male	2008	Single (never married)	Black	712	Left - origin of primary	0	None/Unknown	No/Unknown	Dead	Dead (attributable to this cancer dx)	0	Other Infectious and Parasitic Diseases including HIV
46 years	Male	2009	Single (never married)	Black	719	Not a paired site	0	Beam radiation	No/Unknown	Dead	Dead (attributable to this cancer dx)	0	Other Infectious and Parasitic Diseases including HIV
33 years	Male	2009	Single (never married)	Black	713	Left - origin of primary	0	None/Unknown	Yes	Alive	Alive or dead of other cause	142	Alive
58 years	Female	2009	Divorced	Black	711	Right - origin of primary	0	None/Unknown	Yes	Dead	Dead (attributable to this cancer dx)	1	Non-Hodgkin Lymphoma
18 years	Male	2009	Single (never married)	White	719	Not a paired site	0	None/Unknown	Yes	Alive	Alive or dead of other cause	135	Alive
32 years	Male	2009	Single (never married)	Black	714	Left - origin of primary	0	Beam radiation	Yes	Alive	Alive or dead of other cause	133	Alive
68 years	Female	2010	Widowed	White	710	Right - origin of primary	0	None/Unknown	Yes	Dead	Dead (attributable to this cancer dx)	0	Non-Hodgkin Lymphoma
60 years	Male	2010	Single (never married)	Other (American Indian/AK Native, Asian/Pacific Islander)	713	Left - origin of primary	20	None/Unknown	Yes	Alive	Alive or dead of other cause	123	Alive
46 years	Male	2010	Single (never married)	Black	718	Right - origin of primary	0	Beam radiation	No/Unknown	Dead	Dead (attributable to this cancer dx)	0	Other Infectious and Parasitic Diseases including HIV
78 years	Male	2010	Unknown	White	713	Left - origin of primary	20	Beam radiation	No/Unknown	Dead	Alive or dead of other cause	0	Other Cause of Death
56 years	Female	2011	Married (including common law)	White	715	Not a paired site	0	Beam radiation	Yes	Dead	Dead (attributable to this cancer dx)	9	Non-Hodgkin Lymphoma
63 years	Female	2011	Married (including common law)	White	719	Not a paired site	0	Beam radiation	Yes	Dead	Dead (attributable to this cancer dx)	20	Non-Hodgkin Lymphoma
57 years	Female	2017	Widowed	White	718	Bilateral, single primary	0	None/Unknown	Yes	Dead	Dead (attributable to this cancer dx)	0	Non-Hodgkin Lymphoma
54 years	Male	2012	Divorced	Black	719	Bilateral, single primary	0	None/Unknown	Yes	Dead	Dead (attributable to this cancer dx)	1	Non-Hodgkin Lymphoma
42 years	Male	2012	Single (never married)	Black	719	Not a paired site	20	Beam radiation	No/Unknown	Dead	Dead (attributable to this cancer dx)	3	Other Infectious and Parasitic Diseases including HIV
42 years	Female	2012	Single (never married)	Black	714	Left - origin of primary	20	None/Unknown	No/Unknown	Dead	Dead (attributable to this cancer dx)	0	Non-Hodgkin Lymphoma
49 years	Male	2012	Divorced	White	710	Left - origin of primary	20	None/Unknown	Yes	Dead	Dead (attributable to this cancer dx)	3	Non-Hodgkin Lymphoma
72 years	Female	2013	Married (including common law)	White	711	Right - origin of primary	20	None/Unknown	Yes	Dead	Dead (attributable to this cancer dx)	37	Non-Hodgkin Lymphoma
72 years	Female	2013	Unknown	White	713	Right - origin of primary	0	None/Unknown	Yes	Alive	Alive or dead of other cause	86	Alive
50 years	Male	2013	Married (including common law)	White	717	Not a paired site	0	None/Unknown	Yes	Dead	Dead (attributable to this cancer dx)	53	Non-Hodgkin Lymphoma
56 years	Female	2014	Divorced	White	710	Right - origin of primary	20	Beam radiation	Yes	Dead	Dead (attributable to this cancer dx)	61	Non-Hodgkin Lymphoma
39 years	Female	2014	Married (including common law)	Other (American Indian/AK Native, Asian/Pacific Islander)	710	Left - origin of primary	0	None/Unknown	Yes	Alive	Alive or dead of other cause	76	Alive
55 years	Female	2014	Married (including common law)	Other (American Indian/AK Native, Asian/Pacific Islander)	711	Left - origin of primary	30	None/Unknown	Yes	Dead	Dead (attributable to this cancer dx)	52	Brain and Other Nervous System
54 years	Male	2015	Married (including common law)	Other (American Indian/AK Native, Asian/Pacific Islander)	718	Right - origin of primary	0	Beam radiation	Yes	Dead	Alive or dead of other cause	8	Nephritis, Nephrotic Syndrome and Nephrosis
55 years	Male	2015	Single (never married)	White	711	Left - origin of primary	0	None/Unknown	Yes	Dead	Dead (attributable to this cancer dx)	11	Non-Hodgkin Lymphoma
67 years	Male	2015	Married (including common law)	Other (American Indian/AK Native, Asian/Pacific Islander)	717	Not a paired site	20	None/Unknown	Yes	Dead	Dead (attributable to this cancer dx)	2	Non-Hodgkin Lymphoma
76 years	Female	2015	Single (never married)	Black	711	Right - origin of primary	0	None/Unknown	Yes	Dead	Dead (attributable to this cancer dx)	6	Non-Hodgkin Lymphoma
62 years	Female	2016	Unknown	Other (American Indian/AK Native, Asian/Pacific Islander)	718	Not a paired site	0	None/Unknown	Yes	Alive	Alive or dead of other cause	57	Alive
71 years	Male	2015	Married (including common law)	White	712	Left - origin of primary	0	Beam radiation	No/Unknown	Dead	Dead (attributable to this cancer dx)	6	Brain and Other Nervous System
70 years	Female	2016	Single (never married)	White	711	Left - origin of primary	0	Beam radiation	Yes	Dead	Dead (attributable to this cancer dx)	28	Non-Hodgkin Lymphoma
77 years	Male	2016	Married (including common law)	White	719	Paired site, but no information concerning laterality	0	None/Unknown	No/Unknown	Dead	Alive or dead of other cause	0	Cerebrovascular Diseases
40 years	Male	2016	Married (including common law)	White	718	Bilateral, single primary	0	None/Unknown	Yes	Dead	Dead (attributable to this cancer dx)	11	Non-Hodgkin Lymphoma
74 years	Male	2015	Married (including common law)	Other (American Indian/AK Native, Asian/Pacific Islander)	710	Bilateral, single primary	0	None/Unknown	Yes	Alive	Alive or dead of other cause	62	Alive
76 years	Male	2016	Widowed	Black	719	Not a paired site	0	None/Unknown	Yes	Dead	Dead (attributable to this cancer dx)	0	Non-Hodgkin Lymphoma
67 years	Male	2016	Married (including common law)	White	718	Not a paired site	0	None/Unknown	Yes	Dead	Dead (attributable to this cancer dx)	46	Non-Hodgkin Lymphoma
71 years	Female	2016	Married (including common law)	Unknown	718	Left - origin of primary	0	None/Unknown	No/Unknown	Alive	Alive or dead of other cause	17	Alive
44 years	Male	2017	Married (including common law)	White	711	Right - origin of primary	30	None/Unknown	Yes	Alive	Alive or dead of other cause	47	Alive
61 years	Female	2017	Single (never married)	Black	712	Right - origin of primary	0	None/Unknown	Yes	Dead	Alive or dead of other cause	39	Septicemia
30 years	Female	2017	Married (including common law)	Black	710	Right - origin of primary	20	None/Unknown	Yes	Alive	Alive or dead of other cause	23	Alive
76 years	Female	2017	Widowed	Black	710	Right - origin of primary	0	Beam radiation	No/Unknown	Alive	Alive or dead of other cause	40	Alive
40 years	Female	2017	Married (including common law)	Black	711	Left - origin of primary	0	Beam radiation	No/Unknown	Dead	Dead (attributable to this cancer dx)	1	Other Infectious and Parasitic Diseases including HIV
38 years	Female	2016	Married (including common law)	Other (American Indian/AK Native, Asian/Pacific Islander)	712	Left - origin of primary	21	None/Unknown	Yes	Alive	Alive or dead of other cause	6	Alive
51 years	Female	2018	Married (including common law)	White	716	Not a paired site	20	None/Unknown	Yes	Alive	Alive or dead of other cause	35	Alive
78 years	Female	2018	Divorced	Black	719	Not a paired site	0	Beam radiation	No/Unknown	Dead	Dead (attributable to this cancer dx)	9	Non-Hodgkin Lymphoma
68 years	Female	2018	Single (never married)	Black	711	Left - origin of primary	21	None/Unknown	Yes	Dead	Dead (attributable to this cancer dx)	1	Non-Hodgkin Lymphoma
46 years	Male	2018	Single (never married)	Black	719	Not a paired site	0	Beam radiation	Yes	Alive	Alive or dead of other cause	28	Alive
37 years	Male	2018	Single (never married)	Black	718	Not a paired site	20	Beam radiation	No/Unknown	Alive	Alive or dead of other cause	26	Alive
65 years	Male	2018	Married (including common law)	White	711	Left - origin of primary	21	None/Unknown	Yes	Alive	Alive or dead of other cause	26	Alive
32 years	Male	2019	Single (never married)	Black	719	Right - origin of primary	0	None/Unknown	Yes	Alive	Alive or dead of other cause	16	Alive
72 years	Male	2019	Married (including common law)	White	719	Bilateral, single primary	0	Beam radiation	No/Unknown	Dead	Dead (attributable to this cancer dx)	0	Non-Hodgkin Lymphoma
56 years	Male	2019	Single (never married)	White	711	Left - origin of primary	0	None/Unknown	Yes	Alive	Alive or dead of other cause	0	Alive
63 years	Female	2018	Single (never married)	White	716	Right - origin of primary	0	Beam radiation	Yes	Dead	Dead (attributable to this cancer dx)	7	Non-Hodgkin Lymphoma
43 years	Male	2019	Married (including common law)	Black	719	Not a paired site	0	Beam radiation	Yes	Dead	Dead (attributable to this cancer dx)	3	Non-Hodgkin Lymphoma
34 years	Male	2019	Single (never married)	White	719	Not a paired site	0	None/Unknown	No/Unknown	Alive	Alive or dead of other cause	0	Alive
73 years	Male	2019	Divorced	White	710	Left - origin of primary	0	None/Unknown	No/Unknown	Dead	Dead (attributable to this cancer dx)	0	Brain and Other Nervous System
62 years	Male	2019	Married (including common law)	White	712	Bilateral, single primary	0	None/Unknown	Yes	Dead	Dead (attributable to this cancer dx)	8	Other Infectious and Parasitic Diseases including HIV
54 years	Male	2020	Single (never married)	Black	710	Left - origin of primary	0	Beam radiation	No/Unknown	Alive	Alive or dead of other cause	11	Alive
76 years	Male	2020	Married (including common law)	White	712	Left - origin of primary	20	None/Unknown	Yes	Alive	Alive or dead of other cause	6	Alive
47 years	Male	2020	Married (including common law)	Black	719	Not a paired site	0	None/Unknown	Yes	Alive	Alive or dead of other cause	11	Alive
56 years	Male	2020	Divorced	White	711	Right - origin of primary	20	None/Unknown	Yes	Alive	Alive or dead of other cause	5	Alive
58 years	Male	2020	Married (including common law)	Other (American Indian/AK Native, Asian/Pacific Islander)	717	Not a paired site	0	None/Unknown	Yes	Alive	Alive or dead of other cause	3	Alive
37 years	Female	2020	Single (never married)	White	716	Left - origin of primary	0	None/Unknown	No/Unknown	Dead	Dead (attributable to this cancer dx)	1	Non-Hodgkin Lymphoma
84 years	Female	2020	Widowed	White	716	Not a paired site	0	Beam radiation	No/Unknown	Dead	Dead (attributable to this cancer dx)	0	Non-Hodgkin Lymphoma
75 years	Female	2020	Unknown	White	718	Not a paired site	20	None/Unknown	Yes	Dead	Alive or dead of other cause	3	Other Cause of Death
65 years	Female	2020	Unknown	Other (American Indian/AK Native, Asian/Pacific Islander)	716	Right - origin of primary	20	None/Unknown	Yes	Dead	Dead (attributable to this cancer dx)	3	Non-Hodgkin Lymphoma
51 years	Male	2020	Married (including common law)	White	718	Not a paired site	20	None/Unknown	Yes	Alive	Alive or dead of other cause	1	Alive
71 years	Female	2020	Single (never married)	White	710	Left - origin of primary	0	None/Unknown	Yes	Alive	Alive or dead of other cause	3	Alive
68 years	Female	2008	Single (never married)	White	714	Right - origin of primary	0	None/Unknown	No/Unknown	Alive	Alive or dead of other cause	155	Alive
89 years	Female	2020	Widowed	Black	719	Bilateral, single primary	20	None/Unknown	No/Unknown	Dead	Dead (attributable to this cancer dx)	1	Brain and Other Nervous System
67 years	Female	2020	Widowed	Other (American Indian/AK Native, Asian/Pacific Islander)	710	Paired site: midline tumor	20	None/Unknown	No/Unknown	Dead	Alive or dead of other cause	0	Cerebrovascular Diseases
66 years	Female	2020	Married (including common law)	Other (American Indian/AK Native, Asian/Pacific Islander)	711	Left - origin of primary	21	None/Unknown	Yes	Alive	Alive or dead of other cause	3	Alive
56 years	Male	2004	Married (including common law)	Other (American Indian/AK Native, Asian/Pacific Islander)	710	Right - origin of primary	55	Beam radiation	Yes	Dead	Dead (attributable to this cancer dx)	14	Non-Hodgkin Lymphoma
71 years	Female	2002	Married (including common law)	Other (American Indian/AK Native, Asian/Pacific Islander)	719	Not a paired site	0	Beam radiation	No/Unknown	Dead	Dead (attributable to this cancer dx)	0	Non-Hodgkin Lymphoma
76 years	Female	2000	Married (including common law)	White	710	Not a paired site	40	None/Unknown	No/Unknown	Dead	Dead (attributable to this cancer dx)	0	Brain and Other Nervous System
59 years	Male	2000	Married (including common law)	White	719	Not a paired site	0	None/Unknown	No/Unknown	Dead	Dead (attributable to this cancer dx)	22	Non-Hodgkin Lymphoma
41 years	Male	2002	Single (never married)	White	716	Not a paired site	0	None/Unknown	No/Unknown	Dead	Dead (attributable to this cancer dx)	0	Other Infectious and Parasitic Diseases including HIV
83 years	Male	2001	Widowed	White	719	Not a paired site	55	Beam radiation	No/Unknown	Dead	Dead (attributable to this cancer dx)	2	Non-Hodgkin Lymphoma
42 years	Male	2001	Single (never married)	White	719	Not a paired site	0	Beam radiation	No/Unknown	Dead	Alive or dead of other cause	1	Other Cause of Death
58 years	Male	2002	Single (never married)	Other (American Indian/AK Native, Asian/Pacific Islander)	719	Not a paired site	0	Beam radiation	No/Unknown	Dead	Dead (attributable to this cancer dx)	35	Non-Hodgkin Lymphoma
48 years	Female	2000	Single (never married)	White	711	Not a paired site	0	None/Unknown	Yes	Dead	Dead (attributable to this cancer dx)	98	Non-Hodgkin Lymphoma
65 years	Female	2003	Married (including common law)	White	711	Not a paired site	0	None/Unknown	Yes	Dead	Alive or dead of other cause	205	Other Cause of Death
69 years	Female	2003	Widowed	White	718	Not a paired site	0	None/Unknown	Yes	Dead	Dead (attributable to this cancer dx)	9	Brain and Other Nervous System
61 years	Male	2002	Separated	White	719	Not a paired site	0	None/Unknown	Yes	Dead	Dead (attributable to this cancer dx)	1	Non-Hodgkin Lymphoma
66 years	Male	2003	Married (including common law)	Other (American Indian/AK Native, Asian/Pacific Islander)	715	Not a paired site	0	Beam radiation	Yes	Dead	Dead (attributable to this cancer dx)	22	Non-Hodgkin Lymphoma
65 years	Female	2004	Single (never married)	White	718	Not a paired site	0	Beam radiation	Yes	Dead	Alive or dead of other cause	35	Symptoms, Signs and Ill-Defined Conditions
33 years	Female	2004	Married (including common law)	Other (American Indian/AK Native, Asian/Pacific Islander)	710	Left - origin of primary	0	Beam radiation	Yes	Alive	Alive or dead of other cause	143	Alive
43 years	Female	2002	Married (including common law)	White	719	Not a paired site	0	Beam radiation	Yes	Dead	Dead (attributable to this cancer dx)	12	Non-Hodgkin Lymphoma
36 years	Female	2002	Single (never married)	White	718	Not a paired site	0	Beam radiation	Yes	Dead	Dead (attributable to this cancer dx)	77	Non-Hodgkin Lymphoma
57 years	Male	2002	Separated	White	711	Not a paired site	0	Beam radiation	Yes	Dead	Dead (attributable to this cancer dx)	23	Non-Hodgkin Lymphoma
54 years	Male	2003	Married (including common law)	Other (American Indian/AK Native, Asian/Pacific Islander)	719	Not a paired site	0	None/Unknown	Yes	Dead	Dead (attributable to this cancer dx)	3	Non-Hodgkin Lymphoma
65 years	Female	2003	Divorced	White	718	Not a paired site	0	None/Unknown	Yes	Dead	Dead (attributable to this cancer dx)	56	Brain and Other Nervous System
51 years	Female	2004	Single (never married)	White	716	Not a paired site	0	None/Unknown	No/Unknown	Dead	Dead (attributable to this cancer dx)	0	Other Infectious and Parasitic Diseases including HIV
77 years	Female	2005	Widowed	White	716	Not a paired site	55	None/Unknown	No/Unknown	Dead	Dead (attributable to this cancer dx)	0	Non-Hodgkin Lymphoma
79 years	Male	2005	Married (including common law)	White	710	Right - origin of primary	0	None/Unknown	Yes	Dead	Dead (attributable to this cancer dx)	7	Non-Hodgkin Lymphoma
52 years	Female	2005	Married (including common law)	White	717	Not a paired site	0	None/Unknown	Yes	Alive	Alive or dead of other cause	183	Alive
81 years	Male	2004	Married (including common law)	White	711	Right - origin of primary	40	None/Unknown	Yes	Dead	Dead (attributable to this cancer dx)	1	Non-Hodgkin Lymphoma
66 years	Male	2006	Married (including common law)	White	719	Not a paired site	0	None/Unknown	Yes	Dead	Dead (attributable to this cancer dx)	1	Non-Hodgkin Lymphoma
54 years	Female	2006	Single (never married)	White	719	Not a paired site	0	None/Unknown	Yes	Dead	Dead (attributable to this cancer dx)	8	Non-Hodgkin Lymphoma
83 years	Female	2006	Married (including common law)	White	712	Right - origin of primary	0	Beam radiation	No/Unknown	Dead	Dead (attributable to this cancer dx)	1	Non-Hodgkin Lymphoma
73 years	Male	2006	Married (including common law)	White	719	Not a paired site	0	None/Unknown	No/Unknown	Dead	Dead (attributable to this cancer dx)	1	Non-Hodgkin Lymphoma
68 years	Male	2006	Married (including common law)	White	711	Left - origin of primary	0	None/Unknown	Yes	Dead	Dead (attributable to this cancer dx)	64	Non-Hodgkin Lymphoma
64 years	Male	2006	Widowed	White	711	Left - origin of primary	55	Beam radiation	Yes	Dead	Alive or dead of other cause	3	Cerebrovascular Diseases
55 years	Male	2004	Single (never married)	White	713	Right - origin of primary	0	None/Unknown	Yes	Dead	Dead (attributable to this cancer dx)	20	Brain and Other Nervous System
73 years	Female	2007	Married (including common law)	White	713	Right - origin of primary	40	Beam radiation	Yes	Dead	Dead (attributable to this cancer dx)	5	Non-Hodgkin Lymphoma
32 years	Male	2007	Married (including common law)	White	711	Left - origin of primary	55	Beam radiation	Yes	Alive	Alive or dead of other cause	30	Alive
51 years	Male	2008	Married (including common law)	Other (American Indian/AK Native, Asian/Pacific Islander)	715	Not a paired site	0	None/Unknown	Yes	Alive	Alive or dead of other cause	153	Alive
81 years	Female	2008	Single (never married)	White	719	Not a paired site	0	None/Unknown	Yes	Dead	Dead (attributable to this cancer dx)	35	Non-Hodgkin Lymphoma
48 years	Male	2008	Single (never married)	White	713	Right - origin of primary	55	Beam radiation	No/Unknown	Dead	Dead (attributable to this cancer dx)	88	Other Infectious and Parasitic Diseases including HIV
80 years	Male	2008	Married (including common law)	White	713	Left - origin of primary	0	None/Unknown	No/Unknown	Dead	Dead (attributable to this cancer dx)	3	Non-Hodgkin Lymphoma
59 years	Male	2008	Unknown	White	711	Left - origin of primary	0	None/Unknown	Yes	Dead	Dead (attributable to this cancer dx)	4	Non-Hodgkin Lymphoma
50 years	Female	2009	Married (including common law)	White	719	Not a paired site	0	Beam radiation	No/Unknown	Dead	Dead (attributable to this cancer dx)	0	Non-Hodgkin Lymphoma
70 years	Female	2009	Widowed	White	711	Right - origin of primary	0	Beam radiation	Yes	Dead	Dead (attributable to this cancer dx)	3	Non-Hodgkin Lymphoma
72 years	Male	2009	Married (including common law)	White	711	Right - origin of primary	0	None/Unknown	Yes	Dead	Dead (attributable to this cancer dx)	58	Brain and Other Nervous System
82 years	Female	2009	Widowed	White	716	Not a paired site	0	None/Unknown	No/Unknown	Dead	Alive or dead of other cause	27	Alzheimers (ICD-9 and 10 only)
66 years	Male	2009	Married (including common law)	White	714	Right - origin of primary	0	None/Unknown	Yes	Dead	Dead (attributable to this cancer dx)	1	Non-Hodgkin Lymphoma
56 years	Male	2010	Married (including common law)	White	718	Not a paired site	0	Beam radiation	Yes	Dead	Dead (attributable to this cancer dx)	106	Non-Hodgkin Lymphoma
65 years	Female	2010	Married (including common law)	White	719	Not a paired site	0	Beam radiation	Yes	Dead	Dead (attributable to this cancer dx)	101	Non-Hodgkin Lymphoma
69 years	Male	2010	Widowed	White	719	Not a paired site	20	None/Unknown	Yes	Dead	Dead (attributable to this cancer dx)	25	Non-Hodgkin Lymphoma
56 years	Female	2011	Married (including common law)	Other (American Indian/AK Native, Asian/Pacific Islander)	719	Right - origin of primary	20	Beam radiation	Yes	Dead	Alive or dead of other cause	70	Hypertension without Heart Disease
83 years	Male	2010	Widowed	White	719	Not a paired site	0	None/Unknown	No/Unknown	Dead	Dead (attributable to this cancer dx)	1	In situ, benign or unknown behavior neoplasm
74 years	Male	2010	Married (including common law)	White	712	Right - origin of primary	0	None/Unknown	Yes	Dead	Dead (attributable to this cancer dx)	2	Non-Hodgkin Lymphoma
79 years	Female	2010	Married (including common law)	White	719	Not a paired site	0	Beam radiation	Yes	Dead	Dead (attributable to this cancer dx)	1	Non-Hodgkin Lymphoma
44 years	Male	2011	Single (never married)	White	710	Left - origin of primary	0	Beam radiation	Yes	Alive	Alive or dead of other cause	78	Alive
33 years	Female	2011	Single (never married)	Other (American Indian/AK Native, Asian/Pacific Islander)	712	Left - origin of primary	0	Beam radiation	Yes	Alive	Alive or dead of other cause	119	Alive
51 years	Male	2011	Married (including common law)	White	710	Left - origin of primary	0	None/Unknown	Yes	Alive	Alive or dead of other cause	109	Alive
79 years	Female	2011	Unknown	Other (American Indian/AK Native, Asian/Pacific Islander)	711	Right - origin of primary	0	None/Unknown	Yes	Dead	Dead (attributable to this cancer dx)	6	Brain and Other Nervous System
72 years	Male	2011	Married (including common law)	White	718	Right - origin of primary	0	None/Unknown	Yes	Dead	Dead (attributable to this cancer dx)	2	Non-Hodgkin Lymphoma
54 years	Male	2012	Married (including common law)	Other (American Indian/AK Native, Asian/Pacific Islander)	718	Right - origin of primary	21	Beam radiation	Yes	Dead	Dead (attributable to this cancer dx)	12	Non-Hodgkin Lymphoma
48 years	Male	2012	Single (never married)	Black	711	Right - origin of primary	0	None/Unknown	No/Unknown	Alive	Alive or dead of other cause	106	Alive
59 years	Male	2012	Single (never married)	White	718	Not a paired site	21	None/Unknown	Yes	Dead	Dead (attributable to this cancer dx)	5	Non-Hodgkin Lymphoma
68 years	Male	2012	Married (including common law)	White	715	Not a paired site	0	Beam radiation	Yes	Alive	Alive or dead of other cause	103	Alive
76 years	Female	2012	Widowed	White	712	Right - origin of primary	21	None/Unknown	Yes	Dead	Dead (attributable to this cancer dx)	91	Non-Hodgkin Lymphoma
74 years	Female	2012	Married (including common law)	White	713	Left - origin of primary	0	Beam radiation	Yes	Dead	Dead (attributable to this cancer dx)	5	Non-Hodgkin Lymphoma
49 years	Female	2012	Single (never married)	White	719	Not a paired site	0	Beam radiation	Yes	Alive	Alive or dead of other cause	11	Alive
70 years	Female	2012	Married (including common law)	White	711	Left - origin of primary	0	Beam radiation	No/Unknown	Dead	Dead (attributable to this cancer dx)	5	Non-Hodgkin Lymphoma
53 years	Male	2013	Married (including common law)	Other (American Indian/AK Native, Asian/Pacific Islander)	711	Left - origin of primary	21	Beam radiation	Yes	Dead	Dead (attributable to this cancer dx)	15	Non-Hodgkin Lymphoma
67 years	Female	2013	Married (including common law)	White	710	Right - origin of primary	0	None/Unknown	Yes	Dead	Dead (attributable to this cancer dx)	10	Non-Hodgkin Lymphoma
57 years	Female	2013	Single (never married)	White	713	Right - origin of primary	21	Beam radiation	Yes	Dead	Dead (attributable to this cancer dx)	40	Brain and Other Nervous System
80 years	Female	2014	Married (including common law)	Other (American Indian/AK Native, Asian/Pacific Islander)	711	Left - origin of primary	21	None/Unknown	Yes	Alive	Alive or dead of other cause	83	Alive
64 years	Male	2014	Married (including common law)	Black	716	Not a paired site	0	Beam radiation	Yes	Dead	Alive or dead of other cause	45	Cerebrovascular Diseases
62 years	Male	2014	Married (including common law)	White	711	Right - origin of primary	0	None/Unknown	Yes	Dead	Dead (attributable to this cancer dx)	0	In situ, benign or unknown behavior neoplasm
71 years	Male	2014	Single (never married)	White	712	Left - origin of primary	21	Beam radiation	Yes	Dead	Dead (attributable to this cancer dx)	3	Non-Hodgkin Lymphoma
66 years	Male	2014	Divorced	Other (American Indian/AK Native, Asian/Pacific Islander)	719	Right - origin of primary	0	None/Unknown	Yes	Alive	Alive or dead of other cause	75	Alive
72 years	Female	2015	Married (including common law)	White	716	Left - origin of primary	21	None/Unknown	Yes	Alive	Alive or dead of other cause	70	Alive
75 years	Male	2015	Married (including common law)	White	714	Right - origin of primary	0	None/Unknown	Yes	Alive	Alive or dead of other cause	64	Alive
42 years	Female	2015	Single (never married)	White	712	Left - origin of primary	0	Beam radiation	Yes	Dead	Dead (attributable to this cancer dx)	16	Non-Hodgkin Lymphoma
66 years	Male	2015	Married (including common law)	Other (American Indian/AK Native, Asian/Pacific Islander)	714	Right - origin of primary	0	None/Unknown	Yes	Dead	Dead (attributable to this cancer dx)	4	Non-Hodgkin Lymphoma
36 years	Male	2016	Married (including common law)	White	711	Right - origin of primary	0	Beam radiation	Yes	Dead	Dead (attributable to this cancer dx)	7	Non-Hodgkin Lymphoma
72 years	Female	2015	Single (never married)	White	719	Right - origin of primary	0	None/Unknown	No/Unknown	Dead	Dead (attributable to this cancer dx)	2	Non-Hodgkin Lymphoma
81 years	Male	2016	Married (including common law)	White	712	Right - origin of primary	21	None/Unknown	No/Unknown	Dead	Dead (attributable to this cancer dx)	2	Non-Hodgkin Lymphoma
74 years	Female	2016	Married (including common law)	White	716	Right - origin of primary	0	None/Unknown	Yes	Alive	Alive or dead of other cause	55	Alive
87 years	Female	2016	Widowed	White	719	Not a paired site	0	Beam radiation	No/Unknown	Dead	Alive or dead of other cause	2	Other Cause of Death
61 years	Female	2016	Divorced	White	719	Left - origin of primary	0	None/Unknown	No/Unknown	Dead	Dead (attributable to this cancer dx)	2	Non-Hodgkin Lymphoma
46 years	Male	2016	Married (including common law)	Other (American Indian/AK Native, Asian/Pacific Islander)	711	Right - origin of primary	20	Beam radiation	Yes	Alive	Alive or dead of other cause	55	Alive
55 years	Female	2016	Single (never married)	White	713	Left - origin of primary	0	Beam radiation	Yes	Alive	Alive or dead of other cause	49	Alive
45 years	Male	2017	Married (including common law)	Other (American Indian/AK Native, Asian/Pacific Islander)	719	Not a paired site	0	None/Unknown	Yes	Dead	Dead (attributable to this cancer dx)	15	Non-Hodgkin Lymphoma
86 years	Female	2017	Widowed	Other (American Indian/AK Native, Asian/Pacific Islander)	711	Right - origin of primary	30	None/Unknown	Yes	Dead	Dead (attributable to this cancer dx)	15	Non-Hodgkin Lymphoma
77 years	Male	2016	Widowed	Other (American Indian/AK Native, Asian/Pacific Islander)	710	Left - origin of primary	20	None/Unknown	Yes	Alive	Alive or dead of other cause	52	Alive
73 years	Female	2017	Married (including common law)	White	711	Left - origin of primary	20	None/Unknown	Yes	Alive	Alive or dead of other cause	23	Alive
63 years	Female	2017	Married (including common law)	White	716	Right - origin of primary	20	Beam radiation	Yes	Dead	Dead (attributable to this cancer dx)	5	Non-Hodgkin Lymphoma
88 years	Female	2017	Married (including common law)	Other (American Indian/AK Native, Asian/Pacific Islander)	711	Bilateral, single primary	0	None/Unknown	Yes	Dead	Dead (attributable to this cancer dx)	1	Non-Hodgkin Lymphoma
63 years	Male	2017	Married (including common law)	White	713	Left - origin of primary	0	None/Unknown	Yes	Alive	Alive or dead of other cause	39	Alive
60 years	Male	2017	Married (including common law)	Other (American Indian/AK Native, Asian/Pacific Islander)	712	Right - origin of primary	0	None/Unknown	Yes	Alive	Alive or dead of other cause	37	Alive
34 years	Male	2017	Married (including common law)	Other (American Indian/AK Native, Asian/Pacific Islander)	718	Not a paired site	0	None/Unknown	Yes	Alive	Alive or dead of other cause	36	Alive
76 years	Female	2017	Married (including common law)	Other (American Indian/AK Native, Asian/Pacific Islander)	712	Right - origin of primary	30	None/Unknown	No/Unknown	Alive	Alive or dead of other cause	36	Alive
68 years	Female	2018	Divorced	White	719	Not a paired site	20	None/Unknown	Yes	Dead	Dead (attributable to this cancer dx)	4	Non-Hodgkin Lymphoma
81 years	Female	2018	Married (including common law)	White	711	Left - origin of primary	0	None/Unknown	Yes	Alive	Alive or dead of other cause	35	Alive
77 years	Male	2018	Divorced	White	718	Right - origin of primary	0	None/Unknown	Yes	Alive	Alive or dead of other cause	31	Alive
49 years	Male	2018	Divorced	White	719	Not a paired site	0	None/Unknown	Yes	Alive	Alive or dead of other cause	12	Alive
69 years	Female	2018	Married (including common law)	White	711	Right - origin of primary	21	Beam radiation	Yes	Alive	Alive or dead of other cause	25	Alive
53 years	Male	2018	Married (including common law)	Other (American Indian/AK Native, Asian/Pacific Islander)	712	Left - origin of primary	0	None/Unknown	Yes	Alive	Alive or dead of other cause	24	Alive
84 years	Female	2018	Widowed	White	711	Left - origin of primary	0	Beam radiation	Yes	Alive	Alive or dead of other cause	27	Alive
79 years	Female	2019	Married (including common law)	White	719	Not a paired site	0	None/Unknown	Yes	Alive	Alive or dead of other cause	20	Alive
56 years	Male	2018	Married (including common law)	Other (American Indian/AK Native, Asian/Pacific Islander)	711	Right - origin of primary	21	None/Unknown	Yes	Alive	Alive or dead of other cause	25	Alive
56 years	Female	2018	Married (including common law)	Other (American Indian/AK Native, Asian/Pacific Islander)	711	Left - origin of primary	30	None/Unknown	Yes	Alive	Alive or dead of other cause	25	Alive
65 years	Male	2018	Married (including common law)	Other (American Indian/AK Native, Asian/Pacific Islander)	719	Right - origin of primary	21	None/Unknown	Yes	Alive	Alive or dead of other cause	25	Alive
71 years	Female	2019	Married (including common law)	White	711	Right - origin of primary	21	None/Unknown	Yes	Alive	Alive or dead of other cause	22	Alive
61 years	Male	2019	Married (including common law)	Other (American Indian/AK Native, Asian/Pacific Islander)	711	Left - origin of primary	40	Beam radiation	Yes	Alive	Alive or dead of other cause	14	Alive
37 years	Male	2019	Single (never married)	White	711	Left - origin of primary	0	None/Unknown	Yes	Alive	Alive or dead of other cause	12	Alive
56 years	Male	2019	Married (including common law)	White	712	Left - origin of primary	20	None/Unknown	Yes	Alive	Alive or dead of other cause	22	Alive
55 years	Male	2019	Married (including common law)	Other (American Indian/AK Native, Asian/Pacific Islander)	711	Right - origin of primary	30	Beam radiation	Yes	Alive	Alive or dead of other cause	22	Alive
67 years	Male	2019	Married (including common law)	Other (American Indian/AK Native, Asian/Pacific Islander)	716	Not a paired site	0	None/Unknown	No/Unknown	Dead	Dead (attributable to this cancer dx)	0	Non-Hodgkin Lymphoma
69 years	Female	2019	Married (including common law)	White	712	Right - origin of primary	0	None/Unknown	Yes	Alive	Alive or dead of other cause	15	Alive
65 years	Male	2019	Married (including common law)	White	719	Right - origin of primary	20	Beam radiation	Yes	Dead	Dead (attributable to this cancer dx)	13	Non-Hodgkin Lymphoma
55 years	Female	2019	Married (including common law)	White	719	Bilateral, single primary	0	None/Unknown	Yes	Alive	Alive or dead of other cause	13	Alive
85 years	Female	2020	Widowed	Other (American Indian/AK Native, Asian/Pacific Islander)	718	Right - origin of primary	55	None/Unknown	Yes	Dead	Dead (attributable to this cancer dx)	3	Non-Hodgkin Lymphoma
59 years	Male	2019	Married (including common law)	Other (American Indian/AK Native, Asian/Pacific Islander)	712	Right - origin of primary	20	None/Unknown	Yes	Dead	Dead (attributable to this cancer dx)	7	Non-Hodgkin Lymphoma
83 years	Male	2019	Married (including common law)	Other (American Indian/AK Native, Asian/Pacific Islander)	717	Not a paired site	0	None/Unknown	No/Unknown	Dead	Dead (attributable to this cancer dx)	1	Non-Hodgkin Lymphoma
63 years	Female	2018	Married (including common law)	Other (American Indian/AK Native, Asian/Pacific Islander)	719	Not a paired site	0	None/Unknown	No/Unknown	Alive	Alive or dead of other cause	15	Alive
70 years	Male	2020	Married (including common law)	Other (American Indian/AK Native, Asian/Pacific Islander)	711	Right - origin of primary	20	None/Unknown	Yes	Alive	Alive or dead of other cause	4	Alive
82 years	Male	2020	Married (including common law)	White	719	Bilateral, single primary	0	None/Unknown	Yes	Alive	Alive or dead of other cause	8	Alive
73 years	Female	2020	Married (including common law)	Other (American Indian/AK Native, Asian/Pacific Islander)	711	Left - origin of primary	0	None/Unknown	Yes	Alive	Alive or dead of other cause	4	Alive
58 years	Female	2019	Married (including common law)	Other (American Indian/AK Native, Asian/Pacific Islander)	719	Left - origin of primary	0	None/Unknown	Yes	Alive	Alive or dead of other cause	13	Alive
44 years	Female	2020	Unknown	White	711	Right - origin of primary	0	None/Unknown	No/Unknown	Dead	Dead (attributable to this cancer dx)	0	In situ, benign or unknown behavior neoplasm
52 years	Male	2020	Married (including common law)	White	711	Right - origin of primary	20	None/Unknown	Yes	Dead	Dead (attributable to this cancer dx)	2	Non-Hodgkin Lymphoma
72 years	Male	2020	Married (including common law)	White	719	Right - origin of primary	0	Beam radiation	Yes	Alive	Alive or dead of other cause	2	Alive
81 years	Female	2020	Married (including common law)	Other (American Indian/AK Native, Asian/Pacific Islander)	719	Not a paired site	0	Beam radiation	No/Unknown	Alive	Alive or dead of other cause	0	Alive
79 years	Male	2020	Married (including common law)	White	716	Right - origin of primary	20	Beam radiation	Yes	Alive	Alive or dead of other cause	1	Alive
82 years	Male	2020	Married (including common law)	Other (American Indian/AK Native, Asian/Pacific Islander)	711	Left - origin of primary	0	None/Unknown	Yes	Alive	Alive or dead of other cause	0	Alive
55 years	Female	2020	Married (including common law)	White	711	Left - origin of primary	0	None/Unknown	Yes	Alive	Alive or dead of other cause	2	Alive
72 years	Male	2020	Married (including common law)	White	711	Bilateral, single primary	0	None/Unknown	Yes	Alive	Alive or dead of other cause	3	Alive
70 years	Female	2020	Married (including common law)	White	719	Not a paired site	0	None/Unknown	Yes	Alive	Alive or dead of other cause	2	Alive
72 years	Female	2020	Married (including common law)	Other (American Indian/AK Native, Asian/Pacific Islander)	719	Not a paired site	0	Beam radiation	Yes	Alive	Alive or dead of other cause	6	Alive
71 years	Male	2000	Married (including common law)	Other (American Indian/AK Native, Asian/Pacific Islander)	718	Not a paired site	0	Beam radiation	Yes	Dead	Dead (attributable to this cancer dx)	8	Non-Hodgkin Lymphoma
81 years	Female	2000	Widowed	Other (American Indian/AK Native, Asian/Pacific Islander)	711	Not a paired site	55	Beam radiation	No/Unknown	Dead	Alive or dead of other cause	32	Diseases of Heart
82 years	Female	2002	Widowed	White	719	Not a paired site	40	None/Unknown	No/Unknown	Dead	Dead (attributable to this cancer dx)	2	Non-Hodgkin Lymphoma
87 years	Female	2001	Widowed	White	716	Not a paired site	10	None/Unknown	Yes	Dead	Dead (attributable to this cancer dx)	32	Non-Hodgkin Lymphoma
50 years	Male	2001	Married (including common law)	Other (American Indian/AK Native, Asian/Pacific Islander)	710	Not a paired site	0	Beam radiation	Yes	Dead	Dead (attributable to this cancer dx)	3	Miscellaneous Malignant Cancer
69 years	Female	2000	Married (including common law)	White	711	Not a paired site	55	None/Unknown	No/Unknown	Dead	Dead (attributable to this cancer dx)	0	Non-Hodgkin Lymphoma
65 years	Female	2002	Single (never married)	White	719	Left - origin of primary	0	None/Unknown	Yes	Dead	Dead (attributable to this cancer dx)	8	Non-Hodgkin Lymphoma
39 years	Male	2002	Single (never married)	Black	718	Left - origin of primary	0	Beam radiation	Yes	Dead	Dead (attributable to this cancer dx)	53	Other Infectious and Parasitic Diseases including HIV
65 years	Male	2000	Married (including common law)	White	711	Left - origin of primary	55	Recommended, unknown if administered	Yes	Dead	Dead (attributable to this cancer dx)	68	Non-Hodgkin Lymphoma
32 years	Female	2000	Single (never married)	White	717	Not a paired site	0	Beam radiation	Yes	Alive	Alive or dead of other cause	244	Alive
31 years	Male	2001	Single (never married)	White	711	Not a paired site	0	None/Unknown	No/Unknown	Dead	Dead (attributable to this cancer dx)	28	Other Infectious and Parasitic Diseases including HIV
79 years	Female	2001	Widowed	White	712	Not a paired site	10	Beam radiation	No/Unknown	Dead	Dead (attributable to this cancer dx)	1	Non-Hodgkin Lymphoma
71 years	Female	2002	Divorced	White	711	Not a paired site	0	Beam radiation	Yes	Dead	Dead (attributable to this cancer dx)	38	Non-Hodgkin Lymphoma
40 years	Male	2000	Single (never married)	White	711	Not a paired site	0	None/Unknown	No/Unknown	Dead	Dead (attributable to this cancer dx)	0	Other Infectious and Parasitic Diseases including HIV
76 years	Male	2002	Widowed	Other (American Indian/AK Native, Asian/Pacific Islander)	719	Not a paired site	55	None/Unknown	No/Unknown	Dead	Dead (attributable to this cancer dx)	4	Non-Hodgkin Lymphoma
78 years	Female	2000	Widowed	White	710	Not a paired site	0	Beam radiation	No/Unknown	Dead	Dead (attributable to this cancer dx)	24	Non-Hodgkin Lymphoma
38 years	Male	2001	Married (including common law)	White	719	Not a paired site	0	Beam radiation	Yes	Alive	Alive or dead of other cause	5	Alive
70 years	Male	2001	Married (including common law)	White	718	Not a paired site	55	None/Unknown	Yes	Dead	Dead (attributable to this cancer dx)	1	Non-Hodgkin Lymphoma
79 years	Female	2001	Widowed	Other (American Indian/AK Native, Asian/Pacific Islander)	719	Not a paired site	0	Beam radiation	Yes	Dead	Dead (attributable to this cancer dx)	5	Non-Hodgkin Lymphoma
31 years	Male	2001	Single (never married)	White	718	Right - origin of primary	0	Beam radiation	Yes	Alive	Alive or dead of other cause	231	Alive
79 years	Female	2001	Widowed	Other (American Indian/AK Native, Asian/Pacific Islander)	712	Not a paired site	20	Beam radiation	No/Unknown	Dead	Dead (attributable to this cancer dx)	6	Non-Hodgkin Lymphoma
29 years	Female	2001	Married (including common law)	White	714	Not a paired site	10	None/Unknown	No/Unknown	Dead	Dead (attributable to this cancer dx)	11	Other Infectious and Parasitic Diseases including HIV
71 years	Male	2001	Married (including common law)	White	712	Not a paired site	40	Beam radiation	Yes	Dead	Dead (attributable to this cancer dx)	3	Non-Hodgkin Lymphoma
48 years	Male	2000	Married (including common law)	White	711	Not a paired site	0	Beam radiation	No/Unknown	Dead	Dead (attributable to this cancer dx)	0	Other Infectious and Parasitic Diseases including HIV
47 years	Male	2001	Single (never married)	White	719	Left - origin of primary	0	Beam radiation	No/Unknown	Dead	Dead (attributable to this cancer dx)	0	Other Infectious and Parasitic Diseases including HIV
50 years	Male	2002	Married (including common law)	White	718	Left - origin of primary	55	Beam radiation	No/Unknown	Dead	Dead (attributable to this cancer dx)	16	Other Infectious and Parasitic Diseases including HIV
69 years	Female	2000	Married (including common law)	White	710	Not a paired site	0	Beam radiation	No/Unknown	Dead	Dead (attributable to this cancer dx)	3	Non-Hodgkin Lymphoma
58 years	Female	2001	Married (including common law)	White	718	Not a paired site	0	Beam radiation	Yes	Dead	Dead (attributable to this cancer dx)	68	Non-Hodgkin Lymphoma
66 years	Male	2000	Divorced	White	719	Not a paired site	0	Beam radiation	Yes	Dead	Dead (attributable to this cancer dx)	2	Non-Hodgkin Lymphoma
51 years	Female	2000	Single (never married)	Other (American Indian/AK Native, Asian/Pacific Islander)	718	Not a paired site	0	Beam radiation	No/Unknown	Dead	Dead (attributable to this cancer dx)	8	Non-Hodgkin Lymphoma
57 years	Male	2000	Married (including common law)	White	711	Not a paired site	40	Beam radiation	Yes	Dead	Dead (attributable to this cancer dx)	51	Other Infectious and Parasitic Diseases including HIV
62 years	Male	2001	Single (never married)	White	716	Not a paired site	40	None/Unknown	No/Unknown	Dead	Dead (attributable to this cancer dx)	0	Non-Hodgkin Lymphoma
50 years	Male	2000	Single (never married)	White	710	Not a paired site	0	Beam radiation	No/Unknown	Dead	Dead (attributable to this cancer dx)	5	Other Infectious and Parasitic Diseases including HIV
58 years	Male	2001	Married (including common law)	White	711	Not a paired site	0	None/Unknown	Yes	Dead	Dead (attributable to this cancer dx)	4	Non-Hodgkin Lymphoma
57 years	Female	2001	Married (including common law)	White	719	Not a paired site	0	Beam radiation	Yes	Alive	Alive or dead of other cause	65	Alive
36 years	Male	2001	Single (never married)	White	713	Not a paired site	0	Beam radiation	No/Unknown	Dead	Dead (attributable to this cancer dx)	80	Other Infectious and Parasitic Diseases including HIV
50 years	Male	2001	Single (never married)	White	719	Not a paired site	0	Beam radiation	Yes	Alive	Alive or dead of other cause	5	Alive
71 years	Male	2001	Married (including common law)	White	719	Not a paired site	0	Recommended, unknown if administered	Yes	Dead	Dead (attributable to this cancer dx)	56	Non-Hodgkin Lymphoma
68 years	Female	2001	Married (including common law)	Other (American Indian/AK Native, Asian/Pacific Islander)	711	Not a paired site	55	None/Unknown	Yes	Dead	Dead (attributable to this cancer dx)	107	Non-Hodgkin Lymphoma
57 years	Male	2000	Separated	White	715	Not a paired site	0	Beam radiation	No/Unknown	Dead	Dead (attributable to this cancer dx)	9	Non-Hodgkin Lymphoma
68 years	Male	2000	Married (including common law)	White	710	Not a paired site	0	Beam radiation	No/Unknown	Dead	Dead (attributable to this cancer dx)	21	Non-Hodgkin Lymphoma
31 years	Male	2000	Single (never married)	White	711	Not a paired site	20	None/Unknown	Yes	Alive	Alive or dead of other cause	245	Alive
72 years	Female	2002	Married (including common law)	Other (American Indian/AK Native, Asian/Pacific Islander)	711	Not a paired site	0	Beam radiation	No/Unknown	Dead	Dead (attributable to this cancer dx)	3	Non-Hodgkin Lymphoma
42 years	Male	2001	Single (never married)	White	711	Not a paired site	0	Beam radiation	No/Unknown	Dead	Dead (attributable to this cancer dx)	12	In situ, benign or unknown behavior neoplasm
69 years	Female	2001	Married (including common law)	White	719	Not a paired site	40	Recommended, unknown if administered	No/Unknown	Dead	Alive or dead of other cause	21	Diseases of Heart
64 years	Male	2001	Divorced	Other (American Indian/AK Native, Asian/Pacific Islander)	713	Right - origin of primary	0	None/Unknown	Yes	Dead	Dead (attributable to this cancer dx)	2	Non-Hodgkin Lymphoma
71 years	Male	2016	Married (including common law)	Other (American Indian/AK Native, Asian/Pacific Islander)	711	Left - origin of primary	30	Beam radiation	Yes	Dead	Dead (attributable to this cancer dx)	2	Non-Hodgkin Lymphoma
52 years	Male	2000	Single (never married)	White	710	Not a paired site	0	None/Unknown	No/Unknown	Dead	Dead (attributable to this cancer dx)	0	Other Infectious and Parasitic Diseases including HIV
54 years	Female	2001	Separated	White	713	Left - origin of primary	40	Beam radiation	No/Unknown	Dead	Dead (attributable to this cancer dx)	17	Non-Hodgkin Lymphoma
41 years	Male	2001	Single (never married)	White	711	Not a paired site	0	Beam radiation	No/Unknown	Dead	Dead (attributable to this cancer dx)	1	Other Infectious and Parasitic Diseases including HIV
34 years	Male	2002	Married (including common law)	White	719	Not a paired site	20	Beam radiation	No/Unknown	Dead	Dead (attributable to this cancer dx)	1	Other Infectious and Parasitic Diseases including HIV
71 years	Male	2002	Married (including common law)	White	719	Left - origin of primary	0	Beam radiation	Yes	Dead	Dead (attributable to this cancer dx)	26	Non-Hodgkin Lymphoma
62 years	Female	2002	Married (including common law)	Other (American Indian/AK Native, Asian/Pacific Islander)	719	Not a paired site	0	None/Unknown	No/Unknown	Dead	Alive or dead of other cause	2	Diseases of Heart
58 years	Female	2002	Single (never married)	Other (American Indian/AK Native, Asian/Pacific Islander)	711	Not a paired site	40	Beam radiation	Yes	Dead	Dead (missing/unknown COD)	67	State DC not available or state DC available but no COD
81 years	Female	2002	Widowed	White	711	Not a paired site	55	None/Unknown	No/Unknown	Dead	Alive or dead of other cause	77	Diseases of Heart
39 years	Male	2002	Single (never married)	White	711	Right - origin of primary	0	Beam radiation	Yes	Dead	Dead (attributable to this cancer dx)	29	Other Infectious and Parasitic Diseases including HIV
68 years	Male	2002	Married (including common law)	White	719	Not a paired site	40	Beam radiation	No/Unknown	Dead	Dead (attributable to this cancer dx)	48	Non-Hodgkin Lymphoma
50 years	Female	2002	Separated	White	712	Not a paired site	0	Beam radiation	Yes	Dead	Dead (attributable to this cancer dx)	95	Non-Hodgkin Lymphoma
61 years	Female	2003	Single (never married)	White	713	Not a paired site	40	None/Unknown	No/Unknown	Dead	Dead (attributable to this cancer dx)	3	Non-Hodgkin Lymphoma
73 years	Male	2003	Married (including common law)	White	712	Left - origin of primary	20	Beam radiation	Yes	Dead	Dead (attributable to this cancer dx)	57	Non-Hodgkin Lymphoma
56 years	Male	2003	Single (never married)	White	719	Not a paired site	0	Beam radiation	Yes	Dead	Dead (attributable to this cancer dx)	7	Non-Hodgkin Lymphoma
75 years	Female	2003	Widowed	White	718	Paired site, but no information concerning laterality	0	None/Unknown	No/Unknown	Dead	Dead (attributable to this cancer dx)	0	Non-Hodgkin Lymphoma
67 years	Female	2003	Widowed	White	711	Right - origin of primary	40	Beam radiation	No/Unknown	Dead	Dead (missing/unknown COD)	9	State DC not available or state DC available but no COD
79 years	Male	2002	Married (including common law)	White	718	Not a paired site	40	Beam radiation	Yes	Dead	Dead (attributable to this cancer dx)	3	Non-Hodgkin Lymphoma
52 years	Male	2003	Single (never married)	White	719	Left - origin of primary	20	None/Unknown	Yes	Dead	Dead (attributable to this cancer dx)	66	Non-Hodgkin Lymphoma
55 years	Male	2002	Unknown	White	711	Left - origin of primary	55	Beam radiation	Yes	Dead	Dead (attributable to this cancer dx)	24	Non-Hodgkin Lymphoma
51 years	Male	2002	Married (including common law)	White	710	Not a paired site	0	None/Unknown	No/Unknown	Dead	Dead (attributable to this cancer dx)	0	Non-Hodgkin Lymphoma
38 years	Male	2002	Single (never married)	White	710	Bilateral, single primary	0	None/Unknown	No/Unknown	Dead	Dead (attributable to this cancer dx)	0	Other Infectious and Parasitic Diseases including HIV
54 years	Female	2002	Widowed	Other (American Indian/AK Native, Asian/Pacific Islander)	711	Left - origin of primary	0	None/Unknown	Yes	Alive	Alive or dead of other cause	216	Alive
35 years	Male	2003	Single (never married)	White	711	Not a paired site	0	None/Unknown	Yes	Dead	Dead (attributable to this cancer dx)	9	Other Infectious and Parasitic Diseases including HIV
64 years	Female	2003	Married (including common law)	White	710	Not a paired site	0	None/Unknown	No/Unknown	Dead	Dead (attributable to this cancer dx)	129	Ovary
70 years	Male	2003	Married (including common law)	White	716	Not a paired site	20	None/Unknown	No/Unknown	Dead	Alive or dead of other cause	1	Cerebrovascular Diseases
73 years	Female	2003	Married (including common law)	White	718	Paired site, but no information concerning laterality	55	Recommended, unknown if administered	No/Unknown	Dead	Dead (attributable to this cancer dx)	24	Non-Hodgkin Lymphoma
71 years	Female	2003	Widowed	White	719	Left - origin of primary	0	None/Unknown	Yes	Dead	Dead (attributable to this cancer dx)	23	Non-Hodgkin Lymphoma
57 years	Female	2003	Married (including common law)	White	711	Right - origin of primary	0	Beam radiation	Yes	Dead	Dead (attributable to this cancer dx)	9	Non-Hodgkin Lymphoma
66 years	Female	2003	Married (including common law)	White	713	Left - origin of primary	55	Beam radiation	No/Unknown	Dead	Alive or dead of other cause	40	Cerebrovascular Diseases
74 years	Male	2003	Single (never married)	White	718	Left - origin of primary	0	None/Unknown	No/Unknown	Dead	Dead (missing/unknown COD)	21	State DC not available or state DC available but no COD
54 years	Female	2003	Married (including common law)	Other (American Indian/AK Native, Asian/Pacific Islander)	718	Left - origin of primary	55	None/Unknown	Yes	Dead	Dead (attributable to this cancer dx)	97	Non-Hodgkin Lymphoma
75 years	Female	2003	Married (including common law)	White	712	Right - origin of primary	0	None/Unknown	No/Unknown	Dead	Dead (attributable to this cancer dx)	6	Non-Hodgkin Lymphoma
54 years	Male	2003	Single (never married)	White	719	Not a paired site	0	Refused (1988+)	No/Unknown	Dead	Dead (attributable to this cancer dx)	0	Other Infectious and Parasitic Diseases including HIV
85 years	Female	2003	Widowed	White	711	Left - origin of primary	0	Beam radiation	No/Unknown	Dead	Alive or dead of other cause	1	Pneumonia and Influenza
58 years	Male	2003	Married (including common law)	White	719	Right - origin of primary	0	None/Unknown	Yes	Dead	Dead (attributable to this cancer dx)	31	Non-Hodgkin Lymphoma
50 years	Male	2004	Married (including common law)	White	718	Not a paired site	40	None/Unknown	Yes	Alive	Alive or dead of other cause	203	Alive
78 years	Female	2004	Widowed	White	713	Left - origin of primary	0	Beam radiation	No/Unknown	Dead	Dead (attributable to this cancer dx)	2	Non-Hodgkin Lymphoma
75 years	Male	2004	Divorced	White	718	Not a paired site	40	Radiation, NOS method or source not specified	No/Unknown	Dead	Dead (attributable to this cancer dx)	22	Brain and Other Nervous System
73 years	Female	2004	Widowed	White	716	Not a paired site	40	None/Unknown	No/Unknown	Dead	Dead (attributable to this cancer dx)	2	Non-Hodgkin Lymphoma
82 years	Male	2004	Married (including common law)	White	716	Not a paired site	0	None/Unknown	No/Unknown	Dead	Dead (attributable to this cancer dx)	1	Brain and Other Nervous System
75 years	Male	2004	Married (including common law)	Other (American Indian/AK Native, Asian/Pacific Islander)	719	Not a paired site	0	None/Unknown	No/Unknown	Dead	Dead (attributable to this cancer dx)	4	Non-Hodgkin Lymphoma
47 years	Male	2004	Married (including common law)	White	719	Not a paired site	0	None/Unknown	Yes	Dead	Dead (attributable to this cancer dx)	12	Non-Hodgkin Lymphoma
79 years	Male	2004	Married (including common law)	Other (American Indian/AK Native, Asian/Pacific Islander)	713	Left - origin of primary	55	None/Unknown	Yes	Dead	Dead (attributable to this cancer dx)	22	Non-Hodgkin Lymphoma
48 years	Male	2004	Widowed	White	712	Right - origin of primary	40	None/Unknown	Yes	Dead	Dead (missing/unknown COD)	80	State DC not available or state DC available but no COD
65 years	Female	2004	Married (including common law)	Other (American Indian/AK Native, Asian/Pacific Islander)	718	Not a paired site	40	Beam radiation	No/Unknown	Dead	Alive or dead of other cause	2	Nephritis, Nephrotic Syndrome and Nephrosis
78 years	Female	2004	Married (including common law)	Other (American Indian/AK Native, Asian/Pacific Islander)	713	Right - origin of primary	20	Beam radiation	Yes	Dead	Dead (attributable to this cancer dx)	6	Non-Hodgkin Lymphoma
84 years	Female	2004	Widowed	Other (American Indian/AK Native, Asian/Pacific Islander)	711	Right - origin of primary	55	Refused (1988+)	No/Unknown	Dead	Alive or dead of other cause	1	Diseases of Heart
26 years	Male	2004	Married (including common law)	White	713	Right - origin of primary	20	None/Unknown	No/Unknown	Alive	Alive or dead of other cause	94	Alive
32 years	Male	2004	Single (never married)	White	710	Right - origin of primary	0	None/Unknown	No/Unknown	Dead	Dead (attributable to this cancer dx)	0	Other Infectious and Parasitic Diseases including HIV
73 years	Male	2004	Married (including common law)	Other (American Indian/AK Native, Asian/Pacific Islander)	713	Right - origin of primary	55	None/Unknown	Yes	Dead	Dead (attributable to this cancer dx)	8	Brain and Other Nervous System
49 years	Female	2004	Single (never married)	White	719	Not a paired site	0	None/Unknown	Yes	Dead	Dead (attributable to this cancer dx)	101	Brain and Other Nervous System
35 years	Male	2004	Single (never married)	White	711	Right - origin of primary	20	Beam radiation	No/Unknown	Dead	Dead (attributable to this cancer dx)	5	Other Infectious and Parasitic Diseases including HIV
66 years	Female	2004	Unknown	White	711	Left - origin of primary	20	Recommended, unknown if administered	No/Unknown	Dead	Alive or dead of other cause	3	Atherosclerosis
62 years	Female	2004	Divorced	White	713	Left - origin of primary	0	None/Unknown	No/Unknown	Dead	Dead (attributable to this cancer dx)	66	Non-Hodgkin Lymphoma
62 years	Male	2005	Married (including common law)	White	711	Left - origin of primary	55	None/Unknown	No/Unknown	Alive	Alive or dead of other cause	182	Alive
27 years	Male	2005	Married (including common law)	White	713	Left - origin of primary	55	None/Unknown	No/Unknown	Dead	Dead (attributable to this cancer dx)	1	Non-Hodgkin Lymphoma
61 years	Male	2005	Single (never married)	White	711	Left - origin of primary	0	Beam radiation	Yes	Dead	Dead (attributable to this cancer dx)	10	Brain and Other Nervous System
81 years	Male	2005	Married (including common law)	White	716	Not a paired site	55	Beam radiation	No/Unknown	Dead	Dead (attributable to this cancer dx)	33	Non-Hodgkin Lymphoma
72 years	Female	2005	Single (never married)	Other (American Indian/AK Native, Asian/Pacific Islander)	711	Right - origin of primary	40	None/Unknown	No/Unknown	Dead	Dead (attributable to this cancer dx)	1	Non-Hodgkin Lymphoma
53 years	Female	2005	Married (including common law)	White	712	Right - origin of primary	40	None/Unknown	Yes	Dead	Dead (attributable to this cancer dx)	40	Non-Hodgkin Lymphoma
47 years	Male	2005	Single (never married)	Other (American Indian/AK Native, Asian/Pacific Islander)	711	Right - origin of primary	55	None/Unknown	Yes	Dead	Dead (attributable to this cancer dx)	5	Brain and Other Nervous System
72 years	Male	2005	Married (including common law)	White	712	Right - origin of primary	0	None/Unknown	Yes	Dead	Dead (attributable to this cancer dx)	4	Non-Hodgkin Lymphoma
44 years	Male	2005	Single (never married)	White	719	Not a paired site	0	Beam radiation	No/Unknown	Dead	Alive or dead of other cause	8	Diabetes Mellitus
79 years	Female	2005	Widowed	Black	713	Right - origin of primary	0	None/Unknown	Yes	Dead	Dead (attributable to this cancer dx)	10	Non-Hodgkin Lymphoma
59 years	Male	2005	Married (including common law)	Other (American Indian/AK Native, Asian/Pacific Islander)	713	Right - origin of primary	0	None/Unknown	Yes	Dead	Alive or dead of other cause	5	Diabetes Mellitus
61 years	Male	2005	Married (including common law)	White	719	Not a paired site	0	Beam radiation	No/Unknown	Dead	Dead (attributable to this cancer dx)	28	Non-Hodgkin Lymphoma
24 years	Male	2005	Single (never married)	Black	711	Left - origin of primary	40	None/Unknown	Yes	Alive	Alive or dead of other cause	183	Alive
59 years	Male	2005	Married (including common law)	White	713	Left - origin of primary	0	None/Unknown	Yes	Dead	Dead (attributable to this cancer dx)	19	Non-Hodgkin Lymphoma
56 years	Male	2005	Single (never married)	Other (American Indian/AK Native, Asian/Pacific Islander)	711	Right - origin of primary	40	Beam radiation	Yes	Dead	Dead (attributable to this cancer dx)	24	Non-Hodgkin Lymphoma
81 years	Female	2005	Married (including common law)	White	712	Right - origin of primary	40	Beam radiation	Yes	Dead	Dead (attributable to this cancer dx)	14	Non-Hodgkin Lymphoma
76 years	Female	2006	Married (including common law)	White	718	Not a paired site	40	None/Unknown	Yes	Dead	Dead (attributable to this cancer dx)	5	Non-Hodgkin Lymphoma
78 years	Male	2006	Married (including common law)	White	711	Right - origin of primary	0	None/Unknown	No/Unknown	Dead	Dead (attributable to this cancer dx)	1	Non-Hodgkin Lymphoma
74 years	Male	2005	Single (never married)	White	711	Right - origin of primary	40	Beam radiation	No/Unknown	Dead	Dead (attributable to this cancer dx)	62	Non-Hodgkin Lymphoma
73 years	Female	2006	Separated	White	711	Right - origin of primary	0	Beam radiation	Yes	Dead	Dead (attributable to this cancer dx)	2	Non-Hodgkin Lymphoma
34 years	Male	2005	Single (never married)	White	719	Not a paired site	0	None/Unknown	No/Unknown	Dead	Dead (attributable to this cancer dx)	10	Other Infectious and Parasitic Diseases including HIV
51 years	Male	2006	Married (including common law)	White	718	Not a paired site	0	None/Unknown	No/Unknown	Dead	Alive or dead of other cause	71	Diseases of Heart
58 years	Female	2005	Single (never married)	White	716	Not a paired site	0	Beam radiation	No/Unknown	Dead	Dead (attributable to this cancer dx)	27	Non-Hodgkin Lymphoma
71 years	Female	2006	Single (never married)	White	712	Right - origin of primary	0	None/Unknown	No/Unknown	Dead	Dead (attributable to this cancer dx)	0	Non-Hodgkin Lymphoma
63 years	Female	2005	Single (never married)	White	716	Not a paired site	55	None/Unknown	Yes	Dead	Dead (attributable to this cancer dx)	4	Non-Hodgkin Lymphoma
83 years	Female	2006	Widowed	White	711	Bilateral, single primary	0	Beam radiation	Yes	Dead	Dead (attributable to this cancer dx)	45	Non-Hodgkin Lymphoma
48 years	Female	2005	Single (never married)	White	719	Not a paired site	0	None/Unknown	No/Unknown	Dead	Dead (attributable to this cancer dx)	1	Non-Hodgkin Lymphoma
56 years	Female	2006	Married (including common law)	Other (American Indian/AK Native, Asian/Pacific Islander)	718	Not a paired site	0	None/Unknown	Yes	Dead	Alive or dead of other cause	69	Other Infectious and Parasitic Diseases including HIV
75 years	Male	2006	Married (including common law)	White	716	Not a paired site	55	None/Unknown	Yes	Dead	Alive or dead of other cause	6	Diseases of Heart
68 years	Male	2006	Married (including common law)	White	713	Left - origin of primary	0	Beam radiation	Yes	Dead	Dead (attributable to this cancer dx)	26	Non-Hodgkin Lymphoma
49 years	Female	2006	Married (including common law)	White	719	Not a paired site	0	None/Unknown	Yes	Alive	Alive or dead of other cause	176	Alive
22 years	Female	2006	Single (never married)	White	719	Not a paired site	0	Beam radiation	Yes	Dead	Dead (attributable to this cancer dx)	2	Non-Hodgkin Lymphoma
84 years	Male	2006	Married (including common law)	White	718	Not a paired site	0	None/Unknown	No/Unknown	Dead	Dead (attributable to this cancer dx)	2	Non-Hodgkin Lymphoma
75 years	Male	2006	Married (including common law)	White	718	Not a paired site	0	None/Unknown	Yes	Dead	Dead (attributable to this cancer dx)	7	Non-Hodgkin Lymphoma
82 years	Female	2006	Married (including common law)	White	718	Not a paired site	0	None/Unknown	Yes	Dead	Dead (attributable to this cancer dx)	6	Non-Hodgkin Lymphoma
60 years	Female	2006	Married (including common law)	White	711	Right - origin of primary	0	Beam radiation	Yes	Dead	Dead (attributable to this cancer dx)	4	Non-Hodgkin Lymphoma
68 years	Male	2006	Married (including common law)	White	719	Not a paired site	0	None/Unknown	No/Unknown	Dead	Dead (attributable to this cancer dx)	0	Non-Hodgkin Lymphoma
78 years	Male	2006	Married (including common law)	White	714	Left - origin of primary	40	None/Unknown	Yes	Dead	Dead (missing/unknown COD)	31	State DC not available or state DC available but no COD
83 years	Female	2006	Widowed	Other (American Indian/AK Native, Asian/Pacific Islander)	710	Right - origin of primary	55	Beam radiation	No/Unknown	Dead	Alive or dead of other cause	7	Diseases of Heart
70 years	Female	2006	Divorced	White	716	Not a paired site	40	None/Unknown	Yes	Dead	Dead (attributable to this cancer dx)	86	Brain and Other Nervous System
46 years	Male	2006	Single (never married)	White	718	Not a paired site	0	Beam radiation	Yes	Dead	Dead (attributable to this cancer dx)	95	Other Infectious and Parasitic Diseases including HIV
49 years	Male	2006	Married (including common law)	White	711	Bilateral, single primary	0	None/Unknown	Yes	Dead	Dead (attributable to this cancer dx)	3	Non-Hodgkin Lymphoma
52 years	Male	2006	Married (including common law)	Other (American Indian/AK Native, Asian/Pacific Islander)	719	Not a paired site	0	None/Unknown	Yes	Dead	Alive or dead of other cause	14	Diseases of Heart
46 years	Female	2007	Single (never married)	White	719	Not a paired site	55	Recommended, unknown if administered	No/Unknown	Dead	Dead (attributable to this cancer dx)	26	Non-Hodgkin Lymphoma
36 years	Female	2007	Single (never married)	White	711	Left - origin of primary	40	Recommended, unknown if administered	Yes	Dead	Alive or dead of other cause	111	Diseases of Heart
32 years	Male	2007	Single (never married)	White	719	Not a paired site	0	Beam radiation	Yes	Dead	Alive or dead of other cause	7	Accidents and Adverse Effects
61 years	Male	2007	Single (never married)	White	718	Not a paired site	0	Beam radiation	Yes	Dead	Dead (attributable to this cancer dx)	16	Non-Hodgkin Lymphoma
69 years	Female	2007	Married (including common law)	White	713	Right - origin of primary	55	None/Unknown	No/Unknown	Dead	Dead (attributable to this cancer dx)	1	Non-Hodgkin Lymphoma
52 years	Male	2007	Married (including common law)	White	714	Bilateral, single primary	40	Beam radiation	No/Unknown	Alive	Alive or dead of other cause	167	Alive
56 years	Female	2007	Married (including common law)	Black	718	Not a paired site	20	Beam radiation	Yes	Alive	Alive or dead of other cause	167	Alive
54 years	Male	2007	Unknown	White	719	Not a paired site	0	None/Unknown	No/Unknown	Dead	Dead (attributable to this cancer dx)	5	Non-Hodgkin Lymphoma
74 years	Male	2007	Married (including common law)	White	711	Right - origin of primary	55	None/Unknown	Yes	Dead	Dead (attributable to this cancer dx)	116	Non-Hodgkin Lymphoma
61 years	Male	2007	Married (including common law)	Other (American Indian/AK Native, Asian/Pacific Islander)	719	Not a paired site	0	None/Unknown	No/Unknown	Dead	Alive or dead of other cause	3	Other Infectious and Parasitic Diseases including HIV
84 years	Male	2007	Married (including common law)	White	711	Paired site, but no information concerning laterality	0	None/Unknown	Yes	Dead	Dead (attributable to this cancer dx)	1	Brain and Other Nervous System
42 years	Male	2007	Single (never married)	White	713	Right - origin of primary	40	None/Unknown	Yes	Dead	Dead (attributable to this cancer dx)	15	Other Infectious and Parasitic Diseases including HIV
45 years	Male	2007	Unknown	White	719	Not a paired site	0	None/Unknown	Yes	Dead	Dead (attributable to this cancer dx)	16	Other Infectious and Parasitic Diseases including HIV
63 years	Female	2007	Married (including common law)	White	714	Right - origin of primary	55	Beam radiation	Yes	Dead	Dead (attributable to this cancer dx)	52	Brain and Other Nervous System
51 years	Female	2007	Single (never married)	White	711	Left - origin of primary	55	None/Unknown	Yes	Dead	Dead (attributable to this cancer dx)	13	Non-Hodgkin Lymphoma
58 years	Male	2007	Married (including common law)	White	716	Not a paired site	55	Beam radiation	No/Unknown	Dead	Dead (attributable to this cancer dx)	2	Other Infectious and Parasitic Diseases including HIV
51 years	Male	2007	Married (including common law)	Other (American Indian/AK Native, Asian/Pacific Islander)	719	Not a paired site	0	None/Unknown	No/Unknown	Dead	Dead (attributable to this cancer dx)	5	Non-Hodgkin Lymphoma
48 years	Female	2007	Single (never married)	White	711	Left - origin of primary	0	None/Unknown	Yes	Alive	Alive or dead of other cause	150	Alive
40 years	Male	2007	Single (never married)	White	718	Not a paired site	40	None/Unknown	Yes	Alive	Alive or dead of other cause	160	Alive
73 years	Male	2007	Married (including common law)	White	710	Right - origin of primary	0	None/Unknown	Yes	Dead	Dead (attributable to this cancer dx)	4	Non-Hodgkin Lymphoma
85 years	Male	2007	Single (never married)	White	713	Right - origin of primary	0	Beam radiation	Yes	Dead	Dead (attributable to this cancer dx)	6	Non-Hodgkin Lymphoma
52 years	Male	2007	Married (including common law)	White	711	Right - origin of primary	20	Beam radiation	Yes	Dead	Dead (attributable to this cancer dx)	32	Non-Hodgkin Lymphoma
73 years	Male	2007	Married (including common law)	Other (American Indian/AK Native, Asian/Pacific Islander)	716	Not a paired site	0	None/Unknown	Yes	Dead	Dead (attributable to this cancer dx)	3	Non-Hodgkin Lymphoma
57 years	Female	2007	Single (never married)	White	719	Not a paired site	0	None/Unknown	Yes	Dead	Dead (attributable to this cancer dx)	26	Non-Hodgkin Lymphoma
48 years	Female	2007	Married (including common law)	Other (American Indian/AK Native, Asian/Pacific Islander)	719	Not a paired site	0	None/Unknown	Yes	Dead	Dead (attributable to this cancer dx)	13	Non-Hodgkin Lymphoma
63 years	Male	2007	Married (including common law)	White	710	Left - origin of primary	0	None/Unknown	Yes	Dead	Dead (attributable to this cancer dx)	4	Brain and Other Nervous System
56 years	Female	2007	Married (including common law)	White	719	Not a paired site	0	Beam radiation	Yes	Alive	Alive or dead of other cause	156	Alive
48 years	Male	2007	Unknown	White	711	Left - origin of primary	0	None/Unknown	Yes	Dead	Dead (attributable to this cancer dx)	2	Other Infectious and Parasitic Diseases including HIV
25 years	Male	2008	Single (never married)	White	712	Left - origin of primary	0	None/Unknown	Yes	Dead	Dead (attributable to this cancer dx)	3	Other Infectious and Parasitic Diseases including HIV
40 years	Male	2007	Single (never married)	White	718	Right - origin of primary	0	Beam radiation	Yes	Dead	Dead (attributable to this cancer dx)	130	Non-Hodgkin Lymphoma
73 years	Male	2008	Divorced	White	719	Not a paired site	0	None/Unknown	No/Unknown	Dead	Dead (attributable to this cancer dx)	1	Brain and Other Nervous System
31 years	Male	2008	Single (never married)	White	713	Right - origin of primary	40	None/Unknown	No/Unknown	Alive	Alive or dead of other cause	48	Alive
85 years	Female	2008	Widowed	White	713	Right - origin of primary	0	Refused (1988+)	No/Unknown	Dead	Dead (attributable to this cancer dx)	1	Non-Hodgkin Lymphoma
86 years	Female	2008	Widowed	White	711	Right - origin of primary	0	Beam radiation	No/Unknown	Dead	Dead (attributable to this cancer dx)	25	Non-Hodgkin Lymphoma
80 years	Female	2008	Single (never married)	White	718	Not a paired site	40	None/Unknown	No/Unknown	Dead	Dead (attributable to this cancer dx)	6	Non-Hodgkin Lymphoma
56 years	Male	2008	Single (never married)	White	719	Not a paired site	0	None/Unknown	No/Unknown	Dead	Dead (attributable to this cancer dx)	0	Other Infectious and Parasitic Diseases including HIV
62 years	Male	2007	Married (including common law)	Black	719	Not a paired site	0	None/Unknown	Yes	Dead	Dead (attributable to this cancer dx)	25	Non-Hodgkin Lymphoma
77 years	Female	2008	Widowed	White	711	Left - origin of primary	0	None/Unknown	Yes	Dead	Dead (attributable to this cancer dx)	0	Non-Hodgkin Lymphoma
69 years	Female	2008	Married (including common law)	White	719	Not a paired site	0	None/Unknown	No/Unknown	Dead	Dead (attributable to this cancer dx)	1	Non-Hodgkin Lymphoma
54 years	Female	2008	Divorced	White	715	Not a paired site	0	None/Unknown	Yes	Alive	Alive or dead of other cause	148	Alive
78 years	Male	2008	Married (including common law)	White	711	Right - origin of primary	0	Beam radiation	No/Unknown	Dead	Dead (attributable to this cancer dx)	1	Non-Hodgkin Lymphoma
81 years	Male	2008	Divorced	White	712	Right - origin of primary	20	Beam radiation	Yes	Dead	Dead (attributable to this cancer dx)	30	Non-Hodgkin Lymphoma
39 years	Male	2008	Single (never married)	White	719	Not a paired site	0	None/Unknown	Yes	Dead	Dead (attributable to this cancer dx)	0	Other Infectious and Parasitic Diseases including HIV
79 years	Female	2008	Married (including common law)	White	712	Right - origin of primary	20	None/Unknown	Yes	Dead	Dead (attributable to this cancer dx)	8	Non-Hodgkin Lymphoma
36 years	Male	2008	Single (never married)	White	711	Left - origin of primary	0	Beam radiation	Yes	Alive	Alive or dead of other cause	104	Alive
75 years	Female	2008	Widowed	Other (American Indian/AK Native, Asian/Pacific Islander)	719	Not a paired site	0	None/Unknown	Yes	Dead	Alive or dead of other cause	76	Diseases of Heart
26 years	Male	2008	Single (never married)	White	716	Not a paired site	0	Beam radiation	Yes	Alive	Alive or dead of other cause	146	Alive
37 years	Female	2008	Married (including common law)	White	713	Left - origin of primary	20	None/Unknown	Yes	Dead	Dead (attributable to this cancer dx)	7	Non-Hodgkin Lymphoma
31 years	Male	2009	Single (never married)	White	711	Right - origin of primary	20	Beam radiation	No/Unknown	Alive	Alive or dead of other cause	130	Alive
69 years	Male	2008	Married (including common law)	Other (American Indian/AK Native, Asian/Pacific Islander)	711	Right - origin of primary	40	None/Unknown	Yes	Dead	Dead (attributable to this cancer dx)	2	Non-Hodgkin Lymphoma
54 years	Male	2008	Widowed	White	716	Not a paired site	20	None/Unknown	Yes	Dead	Dead (attributable to this cancer dx)	21	Non-Hodgkin Lymphoma
63 years	Female	2009	Married (including common law)	Other (American Indian/AK Native, Asian/Pacific Islander)	713	Right - origin of primary	0	None/Unknown	Yes	Alive	Alive or dead of other cause	141	Alive
69 years	Male	2009	Married (including common law)	White	719	Not a paired site	0	None/Unknown	Yes	Alive	Alive or dead of other cause	143	Alive
73 years	Male	2009	Married (including common law)	White	719	Not a paired site	0	None/Unknown	Yes	Dead	Dead (attributable to this cancer dx)	2	Non-Hodgkin Lymphoma
82 years	Female	2008	Widowed	White	711	Right - origin of primary	0	Beam radiation	Yes	Dead	Dead (attributable to this cancer dx)	9	Non-Hodgkin Lymphoma
73 years	Male	2009	Married (including common law)	White	718	Not a paired site	0	Beam radiation	Yes	Dead	Dead (attributable to this cancer dx)	15	Non-Hodgkin Lymphoma
80 years	Female	2009	Married (including common law)	White	719	Not a paired site	0	Beam radiation	Yes	Alive	Alive or dead of other cause	142	Alive
29 years	Male	2009	Single (never married)	White	719	Not a paired site	0	None/Unknown	No/Unknown	Dead	Dead (attributable to this cancer dx)	0	Brain and Other Nervous System
61 years	Female	2009	Single (never married)	White	719	Not a paired site	0	None/Unknown	Yes	Dead	Dead (attributable to this cancer dx)	5	Brain and Other Nervous System
41 years	Male	2009	Married (including common law)	Black	719	Not a paired site	0	Beam radiation	Yes	Dead	Alive or dead of other cause	99	Diseases of Heart
70 years	Male	2009	Married (including common law)	Other (American Indian/AK Native, Asian/Pacific Islander)	714	Right - origin of primary	0	None/Unknown	No/Unknown	Dead	Alive or dead of other cause	91	Alzheimers (ICD-9 and 10 only)
70 years	Male	2009	Married (including common law)	White	716	Not a paired site	40	None/Unknown	No/Unknown	Dead	Dead (attributable to this cancer dx)	2	Non-Hodgkin Lymphoma
60 years	Male	2009	Married (including common law)	Other (American Indian/AK Native, Asian/Pacific Islander)	718	Not a paired site	20	None/Unknown	Yes	Dead	Dead (attributable to this cancer dx)	4	Non-Hodgkin Lymphoma
71 years	Female	2009	Married (including common law)	Other (American Indian/AK Native, Asian/Pacific Islander)	719	Not a paired site	0	None/Unknown	Yes	Alive	Alive or dead of other cause	45	Alive
80 years	Male	2009	Married (including common law)	Other (American Indian/AK Native, Asian/Pacific Islander)	719	Not a paired site	0	None/Unknown	Yes	Alive	Alive or dead of other cause	63	Alive
82 years	Female	2009	Single (never married)	White	711	Bilateral, single primary	55	None/Unknown	No/Unknown	Dead	Dead (attributable to this cancer dx)	3	Non-Hodgkin Lymphoma
57 years	Female	2009	Married (including common law)	White	719	Not a paired site	0	None/Unknown	Yes	Dead	Dead (attributable to this cancer dx)	5	Non-Hodgkin Lymphoma
58 years	Female	2009	Single (never married)	White	711	Right - origin of primary	55	None/Unknown	Yes	Alive	Alive or dead of other cause	137	Alive
45 years	Male	2009	Single (never married)	Black	719	Not a paired site	0	Beam radiation	No/Unknown	Dead	Dead (attributable to this cancer dx)	0	Non-Hodgkin Lymphoma
58 years	Female	2009	Married (including common law)	White	710	Right - origin of primary	40	None/Unknown	Yes	Dead	Alive or dead of other cause	40	Chronic Liver Disease and Cirrhosis
68 years	Male	2009	Married (including common law)	White	711	Right - origin of primary	20	Beam radiation	No/Unknown	Dead	Dead (attributable to this cancer dx)	20	Brain and Other Nervous System
62 years	Female	2009	Single (never married)	White	718	Not a paired site	0	None/Unknown	Yes	Dead	Dead (attributable to this cancer dx)	41	Brain and Other Nervous System
89 years	Male	2009	Married (including common law)	White	710	Right - origin of primary	0	None/Unknown	No/Unknown	Dead	Dead (attributable to this cancer dx)	1	Non-Hodgkin Lymphoma
68 years	Male	2006	Married (including common law)	White	711	Right - origin of primary	55	None/Unknown	Yes	Dead	Dead (attributable to this cancer dx)	20	Brain and Other Nervous System
65 years	Male	2007	Married (including common law)	Other (American Indian/AK Native, Asian/Pacific Islander)	711	Right - origin of primary	0	Beam radiation	No/Unknown	Dead	Alive or dead of other cause	65	Chronic Obstructive Pulmonary Disease and Allied Cond
57 years	Female	2005	Married (including common law)	White	711	Right - origin of primary	55	None/Unknown	Yes	Dead	Dead (attributable to this cancer dx)	106	Non-Hodgkin Lymphoma
61 years	Female	2009	Single (never married)	Other (American Indian/AK Native, Asian/Pacific Islander)	710	Left - origin of primary	0	Beam radiation	Yes	Dead	Dead (attributable to this cancer dx)	13	Non-Hodgkin Lymphoma
58 years	Female	2009	Married (including common law)	White	719	Not a paired site	0	None/Unknown	Yes	Dead	Dead (attributable to this cancer dx)	21	In situ, benign or unknown behavior neoplasm
38 years	Female	2009	Single (never married)	White	719	Not a paired site	0	None/Unknown	Yes	Dead	Dead (attributable to this cancer dx)	123	Non-Hodgkin Lymphoma
72 years	Female	2018	Married (including common law)	White	711	Left - origin of primary	0	Beam radiation	No/Unknown	Dead	Dead (attributable to this cancer dx)	4	Non-Hodgkin Lymphoma
82 years	Male	2009	Married (including common law)	Other (American Indian/AK Native, Asian/Pacific Islander)	712	Right - origin of primary	0	None/Unknown	No/Unknown	Dead	Dead (attributable to this cancer dx)	13	Non-Hodgkin Lymphoma
67 years	Male	2009	Married (including common law)	White	711	Right - origin of primary	55	None/Unknown	No/Unknown	Dead	Alive or dead of other cause	1	Septicemia
76 years	Female	2009	Divorced	White	719	Not a paired site	20	None/Unknown	Yes	Dead	Dead (attributable to this cancer dx)	1	Non-Hodgkin Lymphoma
47 years	Male	2009	Married (including common law)	White	719	Not a paired site	0	None/Unknown	Yes	Alive	Alive or dead of other cause	132	Alive
57 years	Male	2009	Divorced	White	711	Right - origin of primary	20	None/Unknown	Yes	Dead	Dead (attributable to this cancer dx)	43	Non-Hodgkin Lymphoma
60 years	Male	2009	Separated	White	711	Paired site, but no information concerning laterality	0	None/Unknown	Yes	Alive	Alive or dead of other cause	133	Alive
64 years	Male	2010	Married (including common law)	White	719	Not a paired site	90	None/Unknown	Yes	Dead	Dead (attributable to this cancer dx)	62	Non-Hodgkin Lymphoma
47 years	Male	2010	Married (including common law)	White	711	Right - origin of primary	90	None/Unknown	Yes	Alive	Alive or dead of other cause	24	Alive
76 years	Male	2010	Married (including common law)	Other (American Indian/AK Native, Asian/Pacific Islander)	719	Not a paired site	0	None/Unknown	No/Unknown	Dead	Dead (attributable to this cancer dx)	2	Brain and Other Nervous System
69 years	Female	2010	Divorced	Other (American Indian/AK Native, Asian/Pacific Islander)	711	Bilateral, single primary	0	None/Unknown	Yes	Dead	Dead (attributable to this cancer dx)	34	Non-Hodgkin Lymphoma
62 years	Female	2010	Single (never married)	White	716	Not a paired site	20	None/Unknown	No/Unknown	Dead	Dead (attributable to this cancer dx)	2	In situ, benign or unknown behavior neoplasm
68 years	Female	2010	Widowed	White	711	Right - origin of primary	40	Beam radiation	Yes	Alive	Alive or dead of other cause	125	Alive
61 years	Female	2010	Single (never married)	White	719	Not a paired site	20	None/Unknown	Yes	Dead	Dead (attributable to this cancer dx)	25	Non-Hodgkin Lymphoma
84 years	Male	2010	Married (including common law)	White	711	Right - origin of primary	0	None/Unknown	Yes	Dead	Alive or dead of other cause	77	Other Cause of Death
39 years	Male	2010	Single (never married)	White	712	Right - origin of primary	20	None/Unknown	No/Unknown	Dead	Dead (attributable to this cancer dx)	0	Other Infectious and Parasitic Diseases including HIV
58 years	Male	2010	Single (never married)	Other (American Indian/AK Native, Asian/Pacific Islander)	710	Left - origin of primary	0	None/Unknown	Yes	Alive	Alive or dead of other cause	9	Alive
55 years	Male	2010	Married (including common law)	White	710	Paired site, but no information concerning laterality	0	None/Unknown	No/Unknown	Dead	Dead (attributable to this cancer dx)	0	Brain and Other Nervous System
73 years	Male	2010	Unknown	White	716	Left - origin of primary	20	Beam radiation	No/Unknown	Dead	Dead (attributable to this cancer dx)	1	Non-Hodgkin Lymphoma
53 years	Male	2010	Married (including common law)	White	711	Left - origin of primary	20	Beam radiation	No/Unknown	Dead	Dead (attributable to this cancer dx)	1	Non-Hodgkin Lymphoma
70 years	Male	2010	Unknown	White	711	Right - origin of primary	0	None/Unknown	No/Unknown	Dead	Dead (attributable to this cancer dx)	1	Non-Hodgkin Lymphoma
49 years	Male	2010	Divorced	White	719	Not a paired site	0	None/Unknown	No/Unknown	Dead	Dead (attributable to this cancer dx)	2	In situ, benign or unknown behavior neoplasm
56 years	Female	2010	Married (including common law)	Other (American Indian/AK Native, Asian/Pacific Islander)	712	Right - origin of primary	20	Beam radiation	No/Unknown	Dead	Dead (attributable to this cancer dx)	2	Non-Hodgkin Lymphoma
74 years	Male	2010	Unknown	White	712	Right - origin of primary	0	None/Unknown	Yes	Dead	Dead (attributable to this cancer dx)	5	Non-Hodgkin Lymphoma
41 years	Female	2010	Married (including common law)	Other (American Indian/AK Native, Asian/Pacific Islander)	719	Not a paired site	0	None/Unknown	Yes	Dead	Dead (attributable to this cancer dx)	2	Non-Hodgkin Lymphoma
65 years	Female	2010	Married (including common law)	White	713	Right - origin of primary	20	None/Unknown	Yes	Dead	Alive or dead of other cause	34	Cerebrovascular Diseases
66 years	Male	2008	Single (never married)	White	718	Not a paired site	0	None/Unknown	Yes	Dead	Dead (attributable to this cancer dx)	71	Non-Hodgkin Lymphoma
65 years	Female	2011	Single (never married)	Other (American Indian/AK Native, Asian/Pacific Islander)	716	Not a paired site	30	Beam radiation	No/Unknown	Dead	Dead (attributable to this cancer dx)	1	Non-Hodgkin Lymphoma
63 years	Male	2011	Married (including common law)	Other (American Indian/AK Native, Asian/Pacific Islander)	719	Bilateral, single primary	21	None/Unknown	Yes	Alive	Alive or dead of other cause	119	Alive
67 years	Male	2010	Married (including common law)	White	718	Not a paired site	21	None/Unknown	Yes	Dead	Alive or dead of other cause	72	Alzheimers (ICD-9 and 10 only)
86 years	Female	2010	Widowed	White	714	Left - origin of primary	20	None/Unknown	No/Unknown	Dead	Dead (attributable to this cancer dx)	1	Non-Hodgkin Lymphoma
54 years	Female	2010	Single (never married)	White	719	Right - origin of primary	20	None/Unknown	Yes	Dead	Dead (attributable to this cancer dx)	16	Non-Hodgkin Lymphoma
58 years	Female	2010	Married (including common law)	White	711	Left - origin of primary	40	None/Unknown	Yes	Alive	Alive or dead of other cause	125	Alive
65 years	Male	2010	Married (including common law)	White	713	Paired site, but no information concerning laterality	55	None/Unknown	Yes	Dead	Dead (attributable to this cancer dx)	2	Non-Hodgkin Lymphoma
65 years	Female	2010	Divorced	White	711	Right - origin of primary	55	None/Unknown	Yes	Dead	Dead (attributable to this cancer dx)	50	Non-Hodgkin Lymphoma
55 years	Male	2011	Single (never married)	Other (American Indian/AK Native, Asian/Pacific Islander)	713	Right - origin of primary	30	None/Unknown	Yes	Dead	Alive or dead of other cause	44	Diseases of Heart
67 years	Female	2010	Widowed	Other (American Indian/AK Native, Asian/Pacific Islander)	718	Not a paired site	20	None/Unknown	No/Unknown	Dead	Dead (attributable to this cancer dx)	2	Non-Hodgkin Lymphoma
60 years	Female	2010	Single (never married)	Other (American Indian/AK Native, Asian/Pacific Islander)	719	Not a paired site	0	None/Unknown	No/Unknown	Dead	Dead (attributable to this cancer dx)	1	Non-Hodgkin Lymphoma
69 years	Male	2010	Single (never married)	White	719	Left - origin of primary	0	None/Unknown	Yes	Dead	Dead (attributable to this cancer dx)	14	Non-Hodgkin Lymphoma
47 years	Male	2010	Separated	Black	719	Not a paired site	0	None/Unknown	No/Unknown	Dead	Dead (attributable to this cancer dx)	0	Other Infectious and Parasitic Diseases including HIV
55 years	Male	2011	Married (including common law)	White	712	Left - origin of primary	30	None/Unknown	Yes	Alive	Alive or dead of other cause	113	Alive
63 years	Female	2011	Married (including common law)	White	711	Right - origin of primary	0	None/Unknown	Yes	Alive	Alive or dead of other cause	115	Alive
79 years	Male	2011	Married (including common law)	Other (American Indian/AK Native, Asian/Pacific Islander)	714	Left - origin of primary	0	None/Unknown	No/Unknown	Dead	Dead (attributable to this cancer dx)	9	Non-Hodgkin Lymphoma
69 years	Male	2011	Divorced	Other (American Indian/AK Native, Asian/Pacific Islander)	719	Not a paired site	0	None/Unknown	Yes	Dead	Dead (attributable to this cancer dx)	3	Non-Hodgkin Lymphoma
59 years	Female	2011	Married (including common law)	Other (American Indian/AK Native, Asian/Pacific Islander)	719	Left - origin of primary	21	None/Unknown	No/Unknown	Dead	Dead (attributable to this cancer dx)	2	Brain and Other Nervous System
70 years	Male	2011	Married (including common law)	White	719	Not a paired site	21	Beam radiation	Yes	Dead	Dead (attributable to this cancer dx)	75	Non-Hodgkin Lymphoma
84 years	Female	2011	Widowed	White	719	Not a paired site	0	None/Unknown	No/Unknown	Dead	Dead (attributable to this cancer dx)	0	Brain and Other Nervous System
45 years	Female	2011	Married (including common law)	White	711	Right - origin of primary	55	None/Unknown	Yes	Alive	Alive or dead of other cause	118	Alive
68 years	Male	2011	Married (including common law)	White	711	Right - origin of primary	20	None/Unknown	Yes	Dead	Dead (attributable to this cancer dx)	2	Non-Hodgkin Lymphoma
62 years	Female	2011	Married (including common law)	White	718	Not a paired site	0	Beam radiation	Yes	Dead	Dead (attributable to this cancer dx)	8	Non-Hodgkin Lymphoma
85 years	Female	2011	Widowed	White	712	Left - origin of primary	0	None/Unknown	Yes	Dead	Dead (attributable to this cancer dx)	16	Non-Hodgkin Lymphoma
60 years	Female	2012	Divorced	Other (American Indian/AK Native, Asian/Pacific Islander)	711	Left - origin of primary	0	None/Unknown	No/Unknown	Dead	Dead (attributable to this cancer dx)	0	Brain and Other Nervous System
44 years	Female	2011	Married (including common law)	White	716	Not a paired site	0	None/Unknown	No/Unknown	Dead	Dead (attributable to this cancer dx)	0	Non-Hodgkin Lymphoma
69 years	Female	2012	Widowed	White	719	Not a paired site	0	None/Unknown	Yes	Dead	Dead (attributable to this cancer dx)	9	Non-Hodgkin Lymphoma
43 years	Male	2012	Married (including common law)	White	711	Right - origin of primary	0	Beam radiation	Yes	Dead	Dead (attributable to this cancer dx)	2	Other Infectious and Parasitic Diseases including HIV
51 years	Male	2011	Married (including common law)	White	719	Not a paired site	0	Beam radiation	Yes	Dead	Dead (attributable to this cancer dx)	2	Non-Hodgkin Lymphoma
61 years	Male	2010	Married (including common law)	White	718	Not a paired site	0	None/Unknown	Yes	Dead	Dead (attributable to this cancer dx)	48	Non-Hodgkin Lymphoma
82 years	Male	2012	Married (including common law)	White	716	Right - origin of primary	21	None/Unknown	No/Unknown	Dead	Dead (attributable to this cancer dx)	0	Non-Hodgkin Lymphoma
50 years	Female	2012	Married (including common law)	White	719	Bilateral, single primary	20	None/Unknown	No/Unknown	Dead	Dead (attributable to this cancer dx)	0	Non-Hodgkin Lymphoma
64 years	Male	2012	Married (including common law)	Other (American Indian/AK Native, Asian/Pacific Islander)	710	Right - origin of primary	0	None/Unknown	Yes	Alive	Alive or dead of other cause	104	Alive
44 years	Male	2012	Married (including common law)	White	719	Not a paired site	0	None/Unknown	Yes	Dead	Dead (attributable to this cancer dx)	4	Non-Hodgkin Lymphoma
72 years	Female	2012	Married (including common law)	White	710	Right - origin of primary	0	None/Unknown	No/Unknown	Dead	Dead (attributable to this cancer dx)	2	Non-Hodgkin Lymphoma
81 years	Male	2012	Single (never married)	White	713	Left - origin of primary	0	None/Unknown	Yes	Dead	Dead (attributable to this cancer dx)	2	Non-Hodgkin Lymphoma
66 years	Female	2012	Single (never married)	Other (American Indian/AK Native, Asian/Pacific Islander)	719	Not a paired site	0	Beam radiation	Yes	Dead	Dead (attributable to this cancer dx)	12	Non-Hodgkin Lymphoma
56 years	Female	2012	Married (including common law)	White	712	Right - origin of primary	0	None/Unknown	Yes	Dead	Dead (attributable to this cancer dx)	5	Non-Hodgkin Lymphoma
87 years	Male	2012	Married (including common law)	White	715	Right - origin of primary	0	None/Unknown	No/Unknown	Dead	Dead (attributable to this cancer dx)	0	Brain and Other Nervous System
72 years	Female	2012	Married (including common law)	White	716	Left - origin of primary	20	None/Unknown	Yes	Dead	Dead (attributable to this cancer dx)	8	Non-Hodgkin Lymphoma
52 years	Male	2012	Married (including common law)	White	713	Left - origin of primary	0	None/Unknown	Yes	Alive	Alive or dead of other cause	104	Alive
63 years	Male	2012	Married (including common law)	White	715	Not a paired site	0	None/Unknown	Yes	Alive	Alive or dead of other cause	106	Alive
55 years	Female	2012	Widowed	Black	711	Right - origin of primary	0	None/Unknown	Yes	Dead	Dead (attributable to this cancer dx)	7	Non-Hodgkin Lymphoma
60 years	Male	2012	Married (including common law)	White	719	Not a paired site	20	Beam radiation	Yes	Alive	Alive or dead of other cause	99	Alive
49 years	Female	2012	Single (never married)	Other (American Indian/AK Native, Asian/Pacific Islander)	719	Not a paired site	0	Beam radiation	Yes	Dead	Dead (attributable to this cancer dx)	3	Non-Hodgkin Lymphoma
78 years	Male	2012	Married (including common law)	White	711	Left - origin of primary	20	None/Unknown	Yes	Dead	Dead (attributable to this cancer dx)	1	Non-Hodgkin Lymphoma
61 years	Female	2012	Married (including common law)	White	719	Not a paired site	0	None/Unknown	Yes	Dead	Dead (attributable to this cancer dx)	1	Non-Hodgkin Lymphoma
65 years	Male	2012	Married (including common law)	Other (American Indian/AK Native, Asian/Pacific Islander)	719	Not a paired site	0	None/Unknown	Yes	Dead	Dead (attributable to this cancer dx)	6	Non-Hodgkin Lymphoma
58 years	Male	2012	Married (including common law)	Other (American Indian/AK Native, Asian/Pacific Islander)	715	Right - origin of primary	0	None/Unknown	Yes	Dead	Dead (attributable to this cancer dx)	0	Non-Hodgkin Lymphoma
66 years	Female	2012	Widowed	White	719	Not a paired site	21	None/Unknown	Yes	Dead	Dead (attributable to this cancer dx)	3	Non-Hodgkin Lymphoma
62 years	Male	2012	Married (including common law)	Other (American Indian/AK Native, Asian/Pacific Islander)	713	Left - origin of primary	21	None/Unknown	Yes	Alive	Alive or dead of other cause	96	Alive
37 years	Male	2012	Single (never married)	White	711	Left - origin of primary	55	None/Unknown	No/Unknown	Alive	Alive or dead of other cause	6	Alive
48 years	Male	2013	Divorced	White	710	Bilateral, single primary	0	Beam radiation	Yes	Alive	Alive or dead of other cause	95	Alive
65 years	Female	2013	Divorced	White	713	Right - origin of primary	0	None/Unknown	Yes	Alive	Alive or dead of other cause	95	Alive
54 years	Male	2013	Married (including common law)	White	710	Left - origin of primary	0	None/Unknown	Yes	Dead	Dead (attributable to this cancer dx)	3	Non-Hodgkin Lymphoma
40 years	Male	2013	Single (never married)	White	710	Right - origin of primary	0	None/Unknown	Yes	Dead	Dead (attributable to this cancer dx)	75	Non-Hodgkin Lymphoma
48 years	Female	2013	Married (including common law)	White	719	Not a paired site	0	None/Unknown	Yes	Alive	Alive or dead of other cause	94	Alive
69 years	Male	2013	Divorced	White	711	Right - origin of primary	21	None/Unknown	Yes	Dead	Dead (attributable to this cancer dx)	8	Non-Hodgkin Lymphoma
52 years	Female	2013	Married (including common law)	White	716	Not a paired site	0	None/Unknown	Yes	Dead	Dead (attributable to this cancer dx)	64	Non-Hodgkin Lymphoma
73 years	Male	2013	Married (including common law)	Other (American Indian/AK Native, Asian/Pacific Islander)	711	Left - origin of primary	20	None/Unknown	Yes	Dead	Dead (attributable to this cancer dx)	5	Non-Hodgkin Lymphoma
48 years	Female	2013	Married (including common law)	White	712	Right - origin of primary	21	Beam radiation	Yes	Dead	Dead (attributable to this cancer dx)	41	Non-Hodgkin Lymphoma
68 years	Male	2013	Married (including common law)	Other (American Indian/AK Native, Asian/Pacific Islander)	711	Left - origin of primary	20	None/Unknown	Yes	Dead	Dead (attributable to this cancer dx)	6	Non-Hodgkin Lymphoma
65 years	Female	2013	Widowed	Black	714	Right - origin of primary	40	None/Unknown	Yes	Dead	Dead (attributable to this cancer dx)	4	Non-Hodgkin Lymphoma
41 years	Male	2013	Unknown	Black	711	Right - origin of primary	40	Beam radiation	No/Unknown	Dead	Dead (attributable to this cancer dx)	1	Other Infectious and Parasitic Diseases including HIV
59 years	Male	2013	Married (including common law)	White	719	Paired site, but no information concerning laterality	21	None/Unknown	Yes	Dead	Dead (attributable to this cancer dx)	62	Non-Hodgkin Lymphoma
66 years	Male	2013	Single (never married)	White	716	Left - origin of primary	0	Beam radiation	Yes	Dead	Dead (attributable to this cancer dx)	4	Non-Hodgkin Lymphoma
82 years	Female	2013	Single (never married)	White	719	Not a paired site	0	None/Unknown	No/Unknown	Dead	Dead (attributable to this cancer dx)	7	Non-Hodgkin Lymphoma
52 years	Female	2013	Married (including common law)	White	719	Not a paired site	20	None/Unknown	No/Unknown	Dead	Alive or dead of other cause	1	Other Cause of Death
68 years	Female	2013	Widowed	White	718	Not a paired site	0	None/Unknown	Yes	Alive	Alive or dead of other cause	88	Alive
67 years	Male	2013	Married (including common law)	White	710	Right - origin of primary	20	None/Unknown	Yes	Dead	Dead (attributable to this cancer dx)	6	Non-Hodgkin Lymphoma
73 years	Female	2013	Married (including common law)	White	714	Left - origin of primary	20	None/Unknown	No/Unknown	Alive	Alive or dead of other cause	88	Alive
61 years	Female	2012	Married (including common law)	White	711	Right - origin of primary	0	None/Unknown	No/Unknown	Alive	Alive or dead of other cause	0	Alive
73 years	Female	2013	Married (including common law)	Other (American Indian/AK Native, Asian/Pacific Islander)	711	Left - origin of primary	0	Beam radiation	Yes	Dead	Dead (attributable to this cancer dx)	3	Non-Hodgkin Lymphoma
55 years	Male	2013	Single (never married)	White	713	Right - origin of primary	21	None/Unknown	Yes	Alive	Alive or dead of other cause	89	Alive
71 years	Male	2013	Married (including common law)	Other (American Indian/AK Native, Asian/Pacific Islander)	710	Right - origin of primary	0	None/Unknown	Yes	Alive	Alive or dead of other cause	87	Alive
57 years	Female	2013	Separated	Other (American Indian/AK Native, Asian/Pacific Islander)	716	Left - origin of primary	21	Beam radiation	Yes	Dead	Dead (attributable to this cancer dx)	38	Non-Hodgkin Lymphoma
75 years	Female	2014	Married (including common law)	White	711	Bilateral, single primary	0	Beam radiation	Yes	Dead	Alive or dead of other cause	34	Cerebrovascular Diseases
71 years	Male	2014	Married (including common law)	Other (American Indian/AK Native, Asian/Pacific Islander)	711	Right - origin of primary	20	Refused (1988+)	No/Unknown	Dead	Dead (attributable to this cancer dx)	1	Brain and Other Nervous System
75 years	Female	2013	Separated	White	710	Right - origin of primary	20	None/Unknown	Yes	Alive	Alive or dead of other cause	85	Alive
71 years	Female	2014	Married (including common law)	Other (American Indian/AK Native, Asian/Pacific Islander)	718	Not a paired site	0	None/Unknown	No/Unknown	Dead	Dead (attributable to this cancer dx)	3	Non-Hodgkin Lymphoma
70 years	Male	2014	Single (never married)	Other (American Indian/AK Native, Asian/Pacific Islander)	713	Right - origin of primary	20	None/Unknown	No/Unknown	Alive	Alive or dead of other cause	82	Alive
49 years	Male	2014	Married (including common law)	White	719	Not a paired site	0	None/Unknown	Yes	Alive	Alive or dead of other cause	83	Alive
80 years	Female	2014	Married (including common law)	White	712	Right - origin of primary	21	None/Unknown	Yes	Alive	Alive or dead of other cause	83	Alive
48 years	Male	2014	Married (including common law)	White	716	Left - origin of primary	21	None/Unknown	Yes	Alive	Alive or dead of other cause	83	Alive
72 years	Male	2014	Widowed	White	711	Bilateral, single primary	0	None/Unknown	Yes	Dead	Dead (attributable to this cancer dx)	22	Non-Hodgkin Lymphoma
71 years	Female	2013	Married (including common law)	Other (American Indian/AK Native, Asian/Pacific Islander)	719	Not a paired site	0	None/Unknown	Yes	Dead	Dead (attributable to this cancer dx)	38	Hodgkin Lymphoma
74 years	Male	2014	Married (including common law)	Other (American Indian/AK Native, Asian/Pacific Islander)	719	Not a paired site	0	None/Unknown	Yes	Dead	Dead (attributable to this cancer dx)	9	Non-Hodgkin Lymphoma
43 years	Female	2013	Unknown	White	719	Right - origin of primary	0	None/Unknown	No/Unknown	Alive	Alive or dead of other cause	87	Alive
67 years	Male	2014	Married (including common law)	White	719	Right - origin of primary	21	None/Unknown	Yes	Dead	Dead (attributable to this cancer dx)	2	Non-Hodgkin Lymphoma
66 years	Female	2014	Married (including common law)	White	713	Right - origin of primary	20	None/Unknown	Yes	Dead	Dead (attributable to this cancer dx)	59	Non-Hodgkin Lymphoma
74 years	Male	2014	Married (including common law)	White	712	Right - origin of primary	30	None/Unknown	No/Unknown	Dead	Alive or dead of other cause	5	Diseases of Heart
49 years	Male	2014	Married (including common law)	White	711	Left - origin of primary	0	Beam radiation	Yes	Dead	Dead (attributable to this cancer dx)	16	Miscellaneous Malignant Cancer
74 years	Female	2014	Divorced	White	719	Not a paired site	0	Beam radiation	Yes	Dead	Dead (attributable to this cancer dx)	39	Non-Hodgkin Lymphoma
77 years	Female	2014	Widowed	Other (American Indian/AK Native, Asian/Pacific Islander)	719	Left - origin of primary	0	None/Unknown	Yes	Dead	Dead (attributable to this cancer dx)	63	Non-Hodgkin Lymphoma
59 years	Female	2014	Married (including common law)	White	716	Left - origin of primary	0	None/Unknown	No/Unknown	Dead	Dead (attributable to this cancer dx)	0	Non-Hodgkin Lymphoma
36 years	Male	2014	Single (never married)	White	711	Left - origin of primary	0	Radiation, NOS method or source not specified	No/Unknown	Dead	Dead (attributable to this cancer dx)	3	Other Infectious and Parasitic Diseases including HIV
65 years	Male	2014	Married (including common law)	White	711	Right - origin of primary	21	None/Unknown	Yes	Alive	Alive or dead of other cause	77	Alive
45 years	Female	2014	Married (including common law)	White	711	Left - origin of primary	20	None/Unknown	Yes	Alive	Alive or dead of other cause	75	Alive
73 years	Female	2014	Single (never married)	White	719	Not a paired site	0	None/Unknown	Yes	Dead	Dead (attributable to this cancer dx)	46	Non-Hodgkin Lymphoma
74 years	Female	2014	Married (including common law)	Other (American Indian/AK Native, Asian/Pacific Islander)	718	Right - origin of primary	0	None/Unknown	Yes	Dead	Alive or dead of other cause	51	Other Cause of Death
42 years	Male	2014	Married (including common law)	Black	713	Right - origin of primary	0	None/Unknown	Yes	Alive	Alive or dead of other cause	72	Alive
56 years	Male	2014	Married (including common law)	White	711	Right - origin of primary	20	None/Unknown	Yes	Dead	Dead (attributable to this cancer dx)	29	Non-Hodgkin Lymphoma
44 years	Male	2014	Married (including common law)	White	719	Right - origin of primary	0	None/Unknown	Yes	Alive	Alive or dead of other cause	69	Alive
53 years	Male	2014	Single (never married)	White	711	Left - origin of primary	0	Beam radiation	Yes	Dead	Dead (attributable to this cancer dx)	53	Non-Hodgkin Lymphoma
57 years	Female	2014	Married (including common law)	White	719	Not a paired site	0	Beam radiation	Yes	Dead	Dead (attributable to this cancer dx)	6	Non-Hodgkin Lymphoma
78 years	Female	2015	Widowed	White	719	Not a paired site	0	None/Unknown	Yes	Alive	Alive or dead of other cause	71	Alive
76 years	Female	2015	Married (including common law)	White	718	Not a paired site	0	None/Unknown	Yes	Alive	Alive or dead of other cause	70	Alive
84 years	Female	2015	Widowed	White	713	Right - origin of primary	0	None/Unknown	No/Unknown	Dead	Dead (attributable to this cancer dx)	4	Non-Hodgkin Lymphoma
85 years	Female	2015	Married (including common law)	Other (American Indian/AK Native, Asian/Pacific Islander)	711	Right - origin of primary	20	None/Unknown	No/Unknown	Dead	Dead (missing/unknown COD)	13	State DC not available or state DC available but no COD
61 years	Male	2015	Married (including common law)	Other (American Indian/AK Native, Asian/Pacific Islander)	711	Right - origin of primary	0	None/Unknown	Yes	Dead	Dead (attributable to this cancer dx)	4	Non-Hodgkin Lymphoma
65 years	Male	2015	Married (including common law)	White	710	Left - origin of primary	20	None/Unknown	Yes	Alive	Alive or dead of other cause	70	Alive
47 years	Female	2015	Divorced	White	711	Bilateral, single primary	0	None/Unknown	Yes	Dead	Dead (attributable to this cancer dx)	11	Non-Hodgkin Lymphoma
72 years	Female	2015	Single (never married)	White	718	Right - origin of primary	0	None/Unknown	Yes	Alive	Alive or dead of other cause	69	Alive
43 years	Male	2015	Single (never married)	White	719	Not a paired site	0	None/Unknown	Yes	Dead	Dead (attributable to this cancer dx)	2	Other Infectious and Parasitic Diseases including HIV
41 years	Female	2015	Divorced	White	711	Left - origin of primary	20	None/Unknown	Yes	Alive	Alive or dead of other cause	8	Alive
51 years	Female	2015	Unmarried or Domestic Partner	White	713	Left - origin of primary	20	None/Unknown	Yes	Alive	Alive or dead of other cause	64	Alive
77 years	Female	2015	Married (including common law)	White	719	Right - origin of primary	40	None/Unknown	Yes	Dead	Dead (attributable to this cancer dx)	9	Non-Hodgkin Lymphoma
52 years	Male	2015	Married (including common law)	White	710	Left - origin of primary	0	None/Unknown	Yes	Alive	Alive or dead of other cause	64	Alive
72 years	Male	2015	Married (including common law)	Other (American Indian/AK Native, Asian/Pacific Islander)	719	Bilateral, single primary	0	None/Unknown	No/Unknown	Dead	Dead (attributable to this cancer dx)	2	Non-Hodgkin Lymphoma
78 years	Male	2015	Widowed	White	715	Not a paired site	0	None/Unknown	Yes	Dead	Alive or dead of other cause	37	Chronic Obstructive Pulmonary Disease and Allied Cond
67 years	Male	2015	Married (including common law)	Other (American Indian/AK Native, Asian/Pacific Islander)	713	Right - origin of primary	21	Beam radiation	No/Unknown	Dead	Dead (attributable to this cancer dx)	4	Non-Hodgkin Lymphoma
57 years	Female	2015	Married (including common law)	White	711	Left - origin of primary	21	None/Unknown	Yes	Alive	Alive or dead of other cause	1	Alive
78 years	Female	2015	Widowed	White	715	Not a paired site	0	None/Unknown	Yes	Dead	Dead (attributable to this cancer dx)	2	Non-Hodgkin Lymphoma
86 years	Female	2015	Unknown	Other (American Indian/AK Native, Asian/Pacific Islander)	710	Right - origin of primary	21	None/Unknown	No/Unknown	Dead	Dead (attributable to this cancer dx)	0	Brain and Other Nervous System
70 years	Male	2015	Married (including common law)	White	719	Not a paired site	20	None/Unknown	Yes	Dead	Dead (attributable to this cancer dx)	39	Non-Hodgkin Lymphoma
21 years	Male	2015	Single (never married)	White	712	Left - origin of primary	21	None/Unknown	Yes	Alive	Alive or dead of other cause	60	Alive
48 years	Male	2015	Married (including common law)	White	719	Not a paired site	30	None/Unknown	No/Unknown	Dead	Dead (attributable to this cancer dx)	40	Brain and Other Nervous System
56 years	Male	2015	Married (including common law)	White	719	Not a paired site	0	None/Unknown	No/Unknown	Dead	Dead (attributable to this cancer dx)	2	Non-Hodgkin Lymphoma
78 years	Male	2015	Married (including common law)	White	718	Not a paired site	0	Beam radiation	Yes	Dead	Dead (attributable to this cancer dx)	7	Brain and Other Nervous System
55 years	Male	2015	Single (never married)	White	711	Right - origin of primary	20	None/Unknown	Yes	Dead	Dead (attributable to this cancer dx)	16	Non-Hodgkin Lymphoma
49 years	Male	2015	Single (never married)	Black	719	Left - origin of primary	0	None/Unknown	No/Unknown	Dead	Dead (attributable to this cancer dx)	2	Other Infectious and Parasitic Diseases including HIV
48 years	Female	2015	Married (including common law)	White	712	Right - origin of primary	20	Beam radiation	Yes	Alive	Alive or dead of other cause	60	Alive
63 years	Male	2013	Married (including common law)	White	719	Not a paired site	0	Beam radiation	Yes	Dead	Dead (attributable to this cancer dx)	4	Non-Hodgkin Lymphoma
65 years	Male	2016	Married (including common law)	Other (American Indian/AK Native, Asian/Pacific Islander)	711	Left - origin of primary	20	None/Unknown	Yes	Alive	Alive or dead of other cause	59	Alive
67 years	Male	2016	Married (including common law)	Other (American Indian/AK Native, Asian/Pacific Islander)	716	Not a paired site	21	None/Unknown	Yes	Dead	Dead (attributable to this cancer dx)	38	Non-Hodgkin Lymphoma
57 years	Male	2016	Single (never married)	White	719	Right - origin of primary	30	None/Unknown	Yes	Dead	Dead (attributable to this cancer dx)	8	Non-Hodgkin Lymphoma
61 years	Female	2016	Married (including common law)	White	716	Left - origin of primary	55	None/Unknown	Yes	Alive	Alive or dead of other cause	56	Alive
45 years	Male	2016	Single (never married)	White	716	Not a paired site	0	Beam radiation	No/Unknown	Dead	Dead (attributable to this cancer dx)	3	Other Infectious and Parasitic Diseases including HIV
43 years	Male	2016	Married (including common law)	White	716	Left - origin of primary	30	None/Unknown	Yes	Dead	Dead (missing/unknown COD)	6	State DC not available or state DC available but no COD
69 years	Female	2016	Divorced	White	718	Not a paired site	0	None/Unknown	Yes	Dead	Dead (attributable to this cancer dx)	6	Non-Hodgkin Lymphoma
56 years	Female	2016	Married (including common law)	White	711	Left - origin of primary	20	None/Unknown	Yes	Alive	Alive or dead of other cause	56	Alive
34 years	Male	2016	Single (never married)	Black	719	Not a paired site	20	Recommended, unknown if administered	Yes	Dead	Dead (attributable to this cancer dx)	2	Other Infectious and Parasitic Diseases including HIV
60 years	Female	2016	Married (including common law)	White	711	Left - origin of primary	20	None/Unknown	Yes	Alive	Alive or dead of other cause	54	Alive
67 years	Male	2016	Married (including common law)	White	711	Right - origin of primary	0	None/Unknown	Yes	Alive	Alive or dead of other cause	54	Alive
72 years	Female	2016	Widowed	White	710	Paired site: midline tumor	0	None/Unknown	Yes	Dead	Dead (attributable to this cancer dx)	21	Non-Hodgkin Lymphoma
71 years	Male	2016	Single (never married)	White	719	Not a paired site	0	None/Unknown	Yes	Dead	Dead (attributable to this cancer dx)	4	Non-Hodgkin Lymphoma
49 years	Female	2016	Married (including common law)	White	718	Not a paired site	0	None/Unknown	Yes	Dead	Dead (attributable to this cancer dx)	17	Non-Hodgkin Lymphoma
62 years	Male	2016	Married (including common law)	White	718	Not a paired site	0	None/Unknown	Yes	Dead	Dead (attributable to this cancer dx)	8	Non-Hodgkin Lymphoma
70 years	Female	2016	Separated	Other (American Indian/AK Native, Asian/Pacific Islander)	711	Right - origin of primary	20	None/Unknown	Yes	Alive	Alive or dead of other cause	54	Alive
64 years	Male	2016	Married (including common law)	Other (American Indian/AK Native, Asian/Pacific Islander)	711	Right - origin of primary	30	None/Unknown	Yes	Dead	Dead (attributable to this cancer dx)	35	Non-Hodgkin Lymphoma
34 years	Male	2016	Unknown	White	719	Paired site, but no information concerning laterality	21	None/Unknown	No/Unknown	Dead	Dead (attributable to this cancer dx)	1	Other Infectious and Parasitic Diseases including HIV
77 years	Male	2016	Married (including common law)	Other (American Indian/AK Native, Asian/Pacific Islander)	711	Left - origin of primary	20	Beam radiation	No/Unknown	Dead	Alive or dead of other cause	35	Diseases of Heart
43 years	Male	2016	Married (including common law)	Other (American Indian/AK Native, Asian/Pacific Islander)	718	Left - origin of primary	20	None/Unknown	Yes	Alive	Alive or dead of other cause	40	Alive
70 years	Male	2016	Married (including common law)	White	711	Right - origin of primary	30	None/Unknown	Yes	Dead	Dead (attributable to this cancer dx)	7	Non-Hodgkin Lymphoma
56 years	Male	2016	Married (including common law)	White	716	Right - origin of primary	30	None/Unknown	Yes	Dead	Dead (attributable to this cancer dx)	3	Non-Hodgkin Lymphoma
70 years	Female	2016	Unknown	White	719	Not a paired site	20	Beam radiation	Yes	Dead	Alive or dead of other cause	56	Cerebrovascular Diseases
75 years	Male	2016	Married (including common law)	White	711	Right - origin of primary	21	None/Unknown	Yes	Dead	Alive or dead of other cause	3	Pneumonia and Influenza
74 years	Male	2016	Separated	White	710	Right - origin of primary	0	None/Unknown	Yes	Dead	Dead (attributable to this cancer dx)	6	Brain and Other Nervous System
45 years	Male	2016	Married (including common law)	Other (American Indian/AK Native, Asian/Pacific Islander)	716	Not a paired site	20	None/Unknown	Yes	Alive	Alive or dead of other cause	51	Alive
75 years	Male	2016	Married (including common law)	Other (American Indian/AK Native, Asian/Pacific Islander)	710	Right - origin of primary	0	None/Unknown	Yes	Dead	Dead (attributable to this cancer dx)	13	Non-Hodgkin Lymphoma
49 years	Female	2016	Single (never married)	Black	719	Not a paired site	0	None/Unknown	Yes	Alive	Alive or dead of other cause	49	Alive
82 years	Female	2016	Single (never married)	White	712	Right - origin of primary	21	None/Unknown	No/Unknown	Dead	Dead (missing/unknown COD)	2	State DC not available or state DC available but no COD
65 years	Male	2016	Married (including common law)	White	713	Right - origin of primary	0	None/Unknown	Yes	Dead	Alive or dead of other cause	6	Other Cause of Death
65 years	Male	2017	Single (never married)	White	719	Not a paired site	0	None/Unknown	Yes	Dead	Dead (attributable to this cancer dx)	22	Non-Hodgkin Lymphoma
60 years	Female	2016	Single (never married)	White	711	Right - origin of primary	21	None/Unknown	Yes	Dead	Alive or dead of other cause	14	Accidents and Adverse Effects
70 years	Female	2016	Married (including common law)	Other (American Indian/AK Native, Asian/Pacific Islander)	719	Paired site, but no information concerning laterality	0	None/Unknown	Yes	Dead	Dead (attributable to this cancer dx)	23	Non-Hodgkin Lymphoma
29 years	Male	2017	Single (never married)	White	716	Not a paired site	20	None/Unknown	No/Unknown	Alive	Alive or dead of other cause	45	Alive
82 years	Female	2017	Married (including common law)	White	716	Not a paired site	0	None/Unknown	No/Unknown	Dead	Dead (attributable to this cancer dx)	0	Non-Hodgkin Lymphoma
73 years	Male	2017	Married (including common law)	White	711	Left - origin of primary	30	Beam radiation	Yes	Alive	Alive or dead of other cause	39	Alive
81 years	Female	2017	Married (including common law)	White	719	Left - origin of primary	0	None/Unknown	Yes	Dead	Dead (attributable to this cancer dx)	8	Non-Hodgkin Lymphoma
60 years	Male	2017	Married (including common law)	White	718	Left - origin of primary	21	Recommended, unknown if administered	Yes	Dead	Dead (attributable to this cancer dx)	11	Brain and Other Nervous System
66 years	Male	2017	Married (including common law)	White	719	Not a paired site	0	None/Unknown	Yes	Dead	Dead (attributable to this cancer dx)	34	Non-Hodgkin Lymphoma
73 years	Female	2017	Married (including common law)	White	713	Right - origin of primary	0	None/Unknown	Yes	Dead	Alive or dead of other cause	7	Cerebrovascular Diseases
67 years	Male	2017	Married (including common law)	Other (American Indian/AK Native, Asian/Pacific Islander)	711	Right - origin of primary	0	None/Unknown	Yes	Dead	Dead (attributable to this cancer dx)	6	Non-Hodgkin Lymphoma
70 years	Female	2017	Single (never married)	Other (American Indian/AK Native, Asian/Pacific Islander)	711	Left - origin of primary	0	Beam radiation	Yes	Dead	Dead (attributable to this cancer dx)	9	Non-Hodgkin Lymphoma
37 years	Female	2017	Divorced	Black	714	Left - origin of primary	30	None/Unknown	No/Unknown	Alive	Alive or dead of other cause	42	Alive
59 years	Female	2017	Single (never married)	White	713	Right - origin of primary	0	None/Unknown	No/Unknown	Dead	Alive or dead of other cause	0	Nephritis, Nephrotic Syndrome and Nephrosis
65 years	Female	2017	Married (including common law)	White	719	Left - origin of primary	0	None/Unknown	No/Unknown	Dead	Dead (attributable to this cancer dx)	0	Non-Hodgkin Lymphoma
73 years	Female	2017	Widowed	White	711	Left - origin of primary	55	None/Unknown	Yes	Dead	Dead (missing/unknown COD)	3	State DC not available or state DC available but no COD
67 years	Female	2016	Single (never married)	White	716	Right - origin of primary	30	None/Unknown	No/Unknown	Dead	Dead (missing/unknown COD)	12	State DC not available or state DC available but no COD
38 years	Female	2012	Divorced	White	719	Not a paired site	0	Beam radiation	Yes	Dead	Dead (missing/unknown COD)	99	State DC not available or state DC available but no COD
65 years	Male	2017	Unmarried or Domestic Partner	White	711	Left - origin of primary	30	None/Unknown	Yes	Alive	Alive or dead of other cause	41	Alive
43 years	Male	2017	Single (never married)	White	712	Right - origin of primary	0	None/Unknown	Yes	Alive	Alive or dead of other cause	39	Alive
79 years	Male	2017	Married (including common law)	White	714	Left - origin of primary	0	None/Unknown	Yes	Dead	Dead (attributable to this cancer dx)	0	Non-Hodgkin Lymphoma
83 years	Female	2017	Married (including common law)	White	711	Left - origin of primary	30	None/Unknown	No/Unknown	Alive	Alive or dead of other cause	39	Alive
76 years	Male	2017	Widowed	White	710	Left - origin of primary	0	None/Unknown	Yes	Dead	Dead (attributable to this cancer dx)	4	Brain and Other Nervous System
57 years	Female	2017	Married (including common law)	White	711	Left - origin of primary	0	None/Unknown	Yes	Alive	Alive or dead of other cause	37	Alive
71 years	Female	2017	Single (never married)	Other (American Indian/AK Native, Asian/Pacific Islander)	710	Right - origin of primary	0	None/Unknown	Yes	Dead	Alive or dead of other cause	8	Accidents and Adverse Effects
69 years	Female	2017	Single (never married)	Black	719	Not a paired site	0	Beam radiation	No/Unknown	Dead	Dead (attributable to this cancer dx)	1	Non-Hodgkin Lymphoma
45 years	Female	2018	Married (including common law)	White	712	Right - origin of primary	30	None/Unknown	Yes	Dead	Dead (missing/unknown COD)	8	State DC not available or state DC available but no COD
56 years	Male	2018	Married (including common law)	White	710	Right - origin of primary	0	None/Unknown	Yes	Alive	Alive or dead of other cause	33	Alive
68 years	Male	2018	Widowed	White	719	Not a paired site	0	None/Unknown	Yes	Alive	Alive or dead of other cause	28	Alive
47 years	Female	2018	Married (including common law)	Other (American Indian/AK Native, Asian/Pacific Islander)	711	Right - origin of primary	0	None/Unknown	Yes	Alive	Alive or dead of other cause	35	Alive
31 years	Female	2018	Single (never married)	White	710	Left - origin of primary	0	None/Unknown	Yes	Alive	Alive or dead of other cause	26	Alive
83 years	Female	2018	Married (including common law)	Other (American Indian/AK Native, Asian/Pacific Islander)	711	Left - origin of primary	21	Refused (1988+)	Yes	Dead	Alive or dead of other cause	1	Other Cause of Death
63 years	Male	2018	Single (never married)	Other (American Indian/AK Native, Asian/Pacific Islander)	712	Right - origin of primary	30	None/Unknown	No/Unknown	Dead	Dead (attributable to this cancer dx)	6	Non-Hodgkin Lymphoma
75 years	Female	2018	Widowed	Other (American Indian/AK Native, Asian/Pacific Islander)	710	Right - origin of primary	0	None/Unknown	No/Unknown	Dead	Dead (attributable to this cancer dx)	2	Non-Hodgkin Lymphoma
72 years	Male	2018	Divorced	White	719	Not a paired site	0	None/Unknown	Yes	Dead	Dead (attributable to this cancer dx)	11	Non-Hodgkin Lymphoma
55 years	Male	2018	Single (never married)	White	718	Right - origin of primary	21	None/Unknown	Yes	Dead	Dead (attributable to this cancer dx)	2	Brain and Other Nervous System
59 years	Male	2018	Married (including common law)	White	711	Right - origin of primary	21	None/Unknown	Yes	Dead	Alive or dead of other cause	16	Pneumonia and Influenza
79 years	Female	2018	Divorced	White	711	Left - origin of primary	0	None/Unknown	Yes	Alive	Alive or dead of other cause	31	Alive
79 years	Male	2019	Married (including common law)	White	712	Right - origin of primary	30	None/Unknown	Yes	Dead	Dead (attributable to this cancer dx)	3	Non-Hodgkin Lymphoma
78 years	Male	2019	Married (including common law)	White	719	Bilateral, single primary	20	None/Unknown	No/Unknown	Dead	Dead (attributable to this cancer dx)	0	Non-Hodgkin Lymphoma
66 years	Male	2018	Married (including common law)	Other (American Indian/AK Native, Asian/Pacific Islander)	711	Left - origin of primary	30	None/Unknown	No/Unknown	Dead	Dead (attributable to this cancer dx)	1	Non-Hodgkin Lymphoma
75 years	Male	2019	Unmarried or Domestic Partner	White	711	Bilateral, single primary	0	None/Unknown	Yes	Alive	Alive or dead of other cause	17	Alive
69 years	Male	2019	Married (including common law)	Other (American Indian/AK Native, Asian/Pacific Islander)	713	Right - origin of primary	21	None/Unknown	No/Unknown	Dead	Dead (attributable to this cancer dx)	1	Non-Hodgkin Lymphoma
58 years	Male	2018	Married (including common law)	White	719	Not a paired site	20	None/Unknown	No/Unknown	Dead	Alive or dead of other cause	0	Cerebrovascular Diseases
76 years	Female	2018	Married (including common law)	White	711	Left - origin of primary	40	None/Unknown	Yes	Dead	Dead (attributable to this cancer dx)	1	Non-Hodgkin Lymphoma
47 years	Female	2019	Divorced	White	711	Left - origin of primary	0	None/Unknown	Yes	Alive	Alive or dead of other cause	23	Alive
83 years	Male	2018	Married (including common law)	White	711	Left - origin of primary	20	None/Unknown	Yes	Dead	Dead (attributable to this cancer dx)	5	Brain and Other Nervous System
75 years	Female	2018	Single (never married)	White	719	Not a paired site	0	None/Unknown	Yes	Alive	Alive or dead of other cause	28	Alive
59 years	Female	2019	Single (never married)	White	711	Left - origin of primary	0	Beam radiation	No/Unknown	Dead	Dead (attributable to this cancer dx)	2	Non-Hodgkin Lymphoma
51 years	Male	2018	Married (including common law)	White	713	Paired site, but no information concerning laterality	0	Beam radiation	Yes	Dead	Dead (attributable to this cancer dx)	21	Non-Hodgkin Lymphoma
64 years	Female	2019	Widowed	Other (American Indian/AK Native, Asian/Pacific Islander)	713	Left - origin of primary	30	None/Unknown	Yes	Dead	Dead (attributable to this cancer dx)	4	Non-Hodgkin Lymphoma
62 years	Female	2019	Married (including common law)	Other (American Indian/AK Native, Asian/Pacific Islander)	718	Not a paired site	0	None/Unknown	Yes	Alive	Alive or dead of other cause	14	Alive
61 years	Male	2019	Divorced	White	713	Left - origin of primary	90	None/Unknown	No/Unknown	Dead	Alive or dead of other cause	4	Chronic Liver Disease and Cirrhosis
69 years	Male	2019	Married (including common law)	White	713	Right - origin of primary	0	Beam radiation	Yes	Dead	Dead (attributable to this cancer dx)	13	Non-Hodgkin Lymphoma
74 years	Female	2019	Married (including common law)	White	719	Bilateral, single primary	0	None/Unknown	No/Unknown	Dead	Dead (attributable to this cancer dx)	1	Non-Hodgkin Lymphoma
49 years	Female	2019	Single (never married)	White	716	Not a paired site	0	None/Unknown	Yes	Alive	Alive or dead of other cause	11	Alive
77 years	Male	2019	Married (including common law)	White	714	Right - origin of primary	0	None/Unknown	Yes	Alive	Alive or dead of other cause	14	Alive
71 years	Female	2019	Married (including common law)	White	711	Right - origin of primary	20	None/Unknown	Yes	Alive	Alive or dead of other cause	18	Alive
38 years	Male	2018	Single (never married)	White	712	Right - origin of primary	30	None/Unknown	Yes	Dead	Dead (missing/unknown COD)	1	State DC not available or state DC available but no COD
53 years	Male	2019	Married (including common law)	White	713	Right - origin of primary	30	None/Unknown	Yes	Dead	Dead (attributable to this cancer dx)	3	Non-Hodgkin Lymphoma
59 years	Male	2019	Single (never married)	Other (American Indian/AK Native, Asian/Pacific Islander)	712	Right - origin of primary	0	Beam radiation	Yes	Dead	Dead (attributable to this cancer dx)	9	Non-Hodgkin Lymphoma
53 years	Male	2019	Married (including common law)	White	719	Paired site, but no information concerning laterality	0	None/Unknown	Yes	Dead	Dead (missing/unknown COD)	12	State DC not available or state DC available but no COD
57 years	Male	2020	Single (never married)	Other (American Indian/AK Native, Asian/Pacific Islander)	717	Not a paired site	21	None/Unknown	Yes	Alive	Alive or dead of other cause	9	Alive
66 years	Male	2020	Married (including common law)	White	714	Right - origin of primary	0	None/Unknown	Yes	Alive	Alive or dead of other cause	9	Alive
73 years	Female	2020	Single (never married)	White	711	Right - origin of primary	21	None/Unknown	No/Unknown	Dead	Dead (attributable to this cancer dx)	0	Non-Hodgkin Lymphoma
62 years	Female	2019	Married (including common law)	Other (American Indian/AK Native, Asian/Pacific Islander)	712	Left - origin of primary	30	None/Unknown	Yes	Alive	Alive or dead of other cause	12	Alive
43 years	Female	2019	Single (never married)	White	714	Right - origin of primary	0	None/Unknown	Yes	Alive	Alive or dead of other cause	16	Alive
56 years	Male	2019	Unmarried or Domestic Partner	White	711	Left - origin of primary	30	None/Unknown	Yes	Alive	Alive or dead of other cause	15	Alive
44 years	Female	2020	Single (never married)	Other (American Indian/AK Native, Asian/Pacific Islander)	719	Not a paired site	21	None/Unknown	Yes	Alive	Alive or dead of other cause	11	Alive
68 years	Female	2020	Single (never married)	White	710	Left - origin of primary	20	None/Unknown	No/Unknown	Dead	Dead (attributable to this cancer dx)	2	Non-Hodgkin Lymphoma
73 years	Male	2019	Widowed	Other (American Indian/AK Native, Asian/Pacific Islander)	711	Left - origin of primary	30	None/Unknown	Yes	Dead	Dead (attributable to this cancer dx)	2	Non-Hodgkin Lymphoma
52 years	Male	2020	Married (including common law)	Other (American Indian/AK Native, Asian/Pacific Islander)	719	Left - origin of primary	0	None/Unknown	Yes	Alive	Alive or dead of other cause	5	Alive
56 years	Male	2019	Married (including common law)	Other (American Indian/AK Native, Asian/Pacific Islander)	718	Right - origin of primary	0	None/Unknown	Yes	Alive	Alive or dead of other cause	6	Alive
60 years	Female	2020	Widowed	Other (American Indian/AK Native, Asian/Pacific Islander)	711	Left - origin of primary	0	None/Unknown	Yes	Alive	Alive or dead of other cause	4	Alive
81 years	Female	2020	Married (including common law)	White	712	Left - origin of primary	20	None/Unknown	Yes	Dead	Dead (attributable to this cancer dx)	3	Brain and Other Nervous System
52 years	Male	2020	Married (including common law)	Other (American Indian/AK Native, Asian/Pacific Islander)	711	Left - origin of primary	30	None/Unknown	Yes	Dead	Alive or dead of other cause	7	Other Infectious and Parasitic Diseases including HIV
73 years	Male	2020	Married (including common law)	Other (American Indian/AK Native, Asian/Pacific Islander)	710	Left - origin of primary	0	None/Unknown	Yes	Alive	Alive or dead of other cause	4	Alive
49 years	Female	2020	Single (never married)	Other (American Indian/AK Native, Asian/Pacific Islander)	719	Not a paired site	0	None/Unknown	Yes	Alive	Alive or dead of other cause	3	Alive
66 years	Male	2020	Married (including common law)	Other (American Indian/AK Native, Asian/Pacific Islander)	719	Not a paired site	0	Beam radiation	Yes	Alive	Alive or dead of other cause	3	Alive
73 years	Female	2020	Widowed	White	716	Not a paired site	21	None/Unknown	Yes	Alive	Alive or dead of other cause	4	Alive
73 years	Female	2020	Widowed	White	716	Not a paired site	21	None/Unknown	Yes	Dead	Dead (attributable to this cancer dx)	0	Non-Hodgkin Lymphoma
58 years	Female	2020	Separated	White	712	Left - origin of primary	0	Beam radiation	Yes	Alive	Alive or dead of other cause	3	Alive
79 years	Male	2020	Single (never married)	White	718	Left - origin of primary	0	None/Unknown	No/Unknown	Dead	Dead (attributable to this cancer dx)	2	Non-Hodgkin Lymphoma
64 years	Female	2020	Married (including common law)	Other (American Indian/AK Native, Asian/Pacific Islander)	713	Right - origin of primary	0	None/Unknown	Yes	Alive	Alive or dead of other cause	4	Alive
75 years	Male	2020	Married (including common law)	White	711	Right - origin of primary	30	None/Unknown	Yes	Alive	Alive or dead of other cause	0	Alive
68 years	Female	2020	Married (including common law)	White	716	Right - origin of primary	0	None/Unknown	Yes	Alive	Alive or dead of other cause	1	Alive
58 years	Female	2019	Single (never married)	White	719	Right - origin of primary	20	Beam radiation	Yes	Dead	Dead (attributable to this cancer dx)	2	Other Infectious and Parasitic Diseases including HIV
69 years	Female	2020	Single (never married)	White	714	Right - origin of primary	30	None/Unknown	Yes	Alive	Alive or dead of other cause	0	Alive
72 years	Male	2020	Married (including common law)	White	716	Right - origin of primary	90	Beam radiation	No/Unknown	Dead	Dead (attributable to this cancer dx)	1	Brain and Other Nervous System
36 years	Male	2020	Single (never married)	White	714	Right - origin of primary	21	Recommended, unknown if administered	Yes	Alive	Alive or dead of other cause	1	Alive
75 years	Male	2020	Married (including common law)	Other (American Indian/AK Native, Asian/Pacific Islander)	712	Left - origin of primary	20	Beam radiation	Yes	Alive	Alive or dead of other cause	0	Alive
80 years	Female	2020	Married (including common law)	White	718	Right - origin of primary	20	Beam radiation	No/Unknown	Alive	Alive or dead of other cause	4	Alive
72 years	Female	2002	Married (including common law)	Black	713	Not a paired site	55	None/Unknown	No/Unknown	Alive	Alive or dead of other cause	217	Alive
24 years	Male	2003	Single (never married)	Black	712	Not a paired site	0	Beam radiation	No/Unknown	Dead	Alive or dead of other cause	103	Diseases of Heart
72 years	Female	2007	Married (including common law)	White	711	Right - origin of primary	20	Beam radiation	Yes	Dead	Dead (attributable to this cancer dx)	30	Non-Hodgkin Lymphoma
87 years	Male	2016	Married (including common law)	White	715	Not a paired site	30	None/Unknown	No/Unknown	Dead	Dead (attributable to this cancer dx)	0	In situ, benign or unknown behavior neoplasm
74 years	Male	2016	Married (including common law)	White	718	Right - origin of primary	30	None/Unknown	No/Unknown	Dead	Alive or dead of other cause	0	Diseases of Heart
75 years	Male	2019	Married (including common law)	White	719	Not a paired site	0	None/Unknown	Yes	Alive	Alive or dead of other cause	15	Alive
46 years	Male	2001	Single (never married)	White	712	Not a paired site	55	None/Unknown	No/Unknown	Dead	Dead (attributable to this cancer dx)	1	Other Infectious and Parasitic Diseases including HIV
38 years	Male	2001	Single (never married)	Black	718	Not a paired site	55	Recommended, unknown if administered	No/Unknown	Dead	Dead (attributable to this cancer dx)	1	Other Infectious and Parasitic Diseases including HIV
66 years	Male	2001	Married (including common law)	Black	713	Not a paired site	20	Beam radiation	No/Unknown	Dead	Alive or dead of other cause	18	Diseases of Heart
73 years	Female	2001	Married (including common law)	White	718	Not a paired site	0	Beam radiation	No/Unknown	Dead	Dead (attributable to this cancer dx)	2	Non-Hodgkin Lymphoma
56 years	Male	2001	Married (including common law)	Other (American Indian/AK Native, Asian/Pacific Islander)	716	Not a paired site	20	None/Unknown	No/Unknown	Dead	Dead (attributable to this cancer dx)	2	Non-Hodgkin Lymphoma
56 years	Male	2000	Married (including common law)	White	718	Not a paired site	20	Beam radiation	Yes	Dead	Dead (attributable to this cancer dx)	43	Non-Hodgkin Lymphoma
68 years	Female	2000	Married (including common law)	White	719	Not a paired site	0	None/Unknown	Yes	Dead	Dead (attributable to this cancer dx)	157	Non-Hodgkin Lymphoma
61 years	Male	2000	Married (including common law)	White	711	Not a paired site	0	Beam radiation	Yes	Dead	Dead (attributable to this cancer dx)	3	Non-Hodgkin Lymphoma
41 years	Male	2001	Married (including common law)	White	719	Not a paired site	0	Beam radiation	Yes	Dead	Dead (attributable to this cancer dx)	36	Non-Hodgkin Lymphoma
70 years	Male	2000	Married (including common law)	White	711	Not a paired site	0	Beam radiation	Yes	Dead	Alive or dead of other cause	46	Cerebrovascular Diseases
52 years	Male	2001	Divorced	White	717	Not a paired site	0	None/Unknown	Yes	Dead	Dead (attributable to this cancer dx)	180	Non-Hodgkin Lymphoma
73 years	Male	2001	Married (including common law)	White	718	Not a paired site	20	Beam radiation	No/Unknown	Dead	Dead (attributable to this cancer dx)	8	In situ, benign or unknown behavior neoplasm
70 years	Male	2000	Single (never married)	White	710	Not a paired site	0	Beam radiation	No/Unknown	Dead	Alive or dead of other cause	2	Nephritis, Nephrotic Syndrome and Nephrosis
72 years	Female	2000	Widowed	White	719	Not a paired site	40	Beam radiation	Yes	Dead	Dead (attributable to this cancer dx)	8	Non-Hodgkin Lymphoma
65 years	Male	2000	Married (including common law)	Other (American Indian/AK Native, Asian/Pacific Islander)	719	Not a paired site	0	Beam radiation	No/Unknown	Dead	Alive or dead of other cause	2	Diseases of Heart
79 years	Female	2001	Widowed	White	719	Not a paired site	0	Refused (1988+)	No/Unknown	Dead	Dead (attributable to this cancer dx)	2	Non-Hodgkin Lymphoma
69 years	Female	2000	Divorced	White	713	Not a paired site	0	Beam radiation	No/Unknown	Dead	Dead (attributable to this cancer dx)	28	Non-Hodgkin Lymphoma
76 years	Female	2000	Widowed	White	718	Not a paired site	20	Beam radiation	No/Unknown	Dead	Dead (attributable to this cancer dx)	7	Non-Hodgkin Lymphoma
66 years	Male	2000	Married (including common law)	White	718	Not a paired site	40	Beam radiation	No/Unknown	Dead	Dead (attributable to this cancer dx)	20	Non-Hodgkin Lymphoma
61 years	Male	2000	Divorced	White	718	Not a paired site	0	None/Unknown	Yes	Dead	Dead (attributable to this cancer dx)	25	Non-Hodgkin Lymphoma
62 years	Male	2000	Married (including common law)	White	719	Not a paired site	0	None/Unknown	No/Unknown	Dead	Dead (attributable to this cancer dx)	1	Non-Hodgkin Lymphoma
58 years	Female	2001	Single (never married)	White	711	Not a paired site	0	Recommended, unknown if administered	No/Unknown	Dead	Dead (attributable to this cancer dx)	17	Non-Hodgkin Lymphoma
74 years	Female	2001	Single (never married)	White	714	Not a paired site	0	Beam radiation	Yes	Dead	Dead (attributable to this cancer dx)	45	Non-Hodgkin Lymphoma
59 years	Female	2001	Married (including common law)	White	714	Not a paired site	55	None/Unknown	No/Unknown	Dead	Alive or dead of other cause	89	Accidents and Adverse Effects
44 years	Male	2001	Single (never married)	White	711	Not a paired site	0	Beam radiation	Yes	Dead	Dead (attributable to this cancer dx)	1	Non-Hodgkin Lymphoma
73 years	Female	2000	Married (including common law)	White	719	Not a paired site	0	Recommended, unknown if administered	No/Unknown	Dead	Dead (attributable to this cancer dx)	6	Non-Hodgkin Lymphoma
38 years	Male	2001	Single (never married)	White	718	Not a paired site	10	Beam radiation	No/Unknown	Dead	Dead (attributable to this cancer dx)	0	Other Infectious and Parasitic Diseases including HIV
76 years	Male	2001	Married (including common law)	Other (American Indian/AK Native, Asian/Pacific Islander)	710	Not a paired site	40	Beam radiation	No/Unknown	Alive	Alive or dead of other cause	193	Alive
68 years	Female	2001	Married (including common law)	White	711	Not a paired site	20	Beam radiation	Yes	Dead	Dead (attributable to this cancer dx)	42	Non-Hodgkin Lymphoma
71 years	Female	2001	Married (including common law)	White	711	Not a paired site	0	Beam radiation	Yes	Dead	Dead (attributable to this cancer dx)	23	Non-Hodgkin Lymphoma
70 years	Female	2001	Married (including common law)	White	716	Not a paired site	0	Beam radiation	Yes	Dead	Dead (attributable to this cancer dx)	2	Non-Hodgkin Lymphoma
81 years	Male	2000	Married (including common law)	White	710	Not a paired site	20	None/Unknown	Yes	Dead	Dead (attributable to this cancer dx)	1	Miscellaneous Malignant Cancer
46 years	Female	2000	Single (never married)	White	719	Not a paired site	0	Beam radiation	Yes	Dead	Dead (attributable to this cancer dx)	37	Non-Hodgkin Lymphoma
70 years	Female	2000	Married (including common law)	White	718	Not a paired site	20	None/Unknown	No/Unknown	Dead	Dead (attributable to this cancer dx)	114	Non-Hodgkin Lymphoma
60 years	Female	2001	Widowed	White	718	Not a paired site	0	Beam radiation	Yes	Dead	Dead (attributable to this cancer dx)	48	Non-Hodgkin Lymphoma
82 years	Male	2001	Widowed	White	711	Not a paired site	20	None/Unknown	Yes	Dead	Dead (attributable to this cancer dx)	7	Non-Hodgkin Lymphoma
62 years	Female	2001	Married (including common law)	White	714	Not a paired site	55	None/Unknown	Yes	Alive	Alive or dead of other cause	239	Alive
38 years	Male	2001	Single (never married)	White	711	Not a paired site	0	None/Unknown	No/Unknown	Dead	Dead (attributable to this cancer dx)	0	Other Infectious and Parasitic Diseases including HIV
75 years	Female	2001	Married (including common law)	White	719	Not a paired site	0	Beam radiation	Yes	Dead	Dead (attributable to this cancer dx)	52	Acute Myeloid Leukemia
65 years	Male	2001	Married (including common law)	White	719	Not a paired site	0	None/Unknown	Yes	Dead	Dead (attributable to this cancer dx)	21	Non-Hodgkin Lymphoma
77 years	Female	2001	Widowed	White	717	Not a paired site	0	None/Unknown	No/Unknown	Dead	Dead (attributable to this cancer dx)	2	Non-Hodgkin Lymphoma
77 years	Female	2001	Widowed	White	718	Not a paired site	55	Beam radiation	No/Unknown	Dead	Dead (attributable to this cancer dx)	8	Non-Hodgkin Lymphoma
47 years	Female	2001	Married (including common law)	White	718	Not a paired site	55	None/Unknown	Yes	Dead	Dead (attributable to this cancer dx)	13	Miscellaneous Malignant Cancer
88 years	Male	2002	Married (including common law)	White	711	Left - origin of primary	55	None/Unknown	Yes	Dead	Dead (attributable to this cancer dx)	3	Non-Hodgkin Lymphoma
78 years	Male	2001	Married (including common law)	White	719	Not a paired site	20	Beam radiation	No/Unknown	Dead	Alive or dead of other cause	5	Other Cause of Death
89 years	Male	2002	Married (including common law)	Other (American Indian/AK Native, Asian/Pacific Islander)	713	Not a paired site	0	Beam radiation	No/Unknown	Dead	Dead (attributable to this cancer dx)	3	Non-Hodgkin Lymphoma
81 years	Female	2002	Married (including common law)	White	719	Not a paired site	0	Beam radiation	No/Unknown	Dead	Dead (attributable to this cancer dx)	1	Non-Hodgkin Lymphoma
81 years	Female	2001	Widowed	White	716	Not a paired site	55	Refused (1988+)	No/Unknown	Dead	Dead (attributable to this cancer dx)	2	Non-Hodgkin Lymphoma
64 years	Female	2002	Married (including common law)	White	710	Right - origin of primary	0	None/Unknown	Yes	Dead	Alive or dead of other cause	41	Diseases of Heart
70 years	Male	2002	Married (including common law)	White	711	Right - origin of primary	20	Beam radiation	Yes	Dead	Alive or dead of other cause	16	Accidents and Adverse Effects
71 years	Female	2001	Single (never married)	White	718	Not a paired site	0	Refused (1988+)	No/Unknown	Dead	Dead (attributable to this cancer dx)	1	Non-Hodgkin Lymphoma
42 years	Female	2000	Single (never married)	White	716	Not a paired site	40	Beam radiation	Yes	Dead	Dead (attributable to this cancer dx)	108	Non-Hodgkin Lymphoma
43 years	Male	2001	Married (including common law)	White	710	Not a paired site	0	None/Unknown	Yes	Dead	Dead (attributable to this cancer dx)	0	Non-Hodgkin Lymphoma
63 years	Male	2001	Single (never married)	White	719	Not a paired site	0	None/Unknown	Yes	Dead	Dead (attributable to this cancer dx)	200	Non-Hodgkin Lymphoma
70 years	Female	2001	Widowed	White	714	Not a paired site	10	Beam radiation	Yes	Dead	Dead (attributable to this cancer dx)	54	Brain and Other Nervous System
86 years	Female	2000	Widowed	White	716	Not a paired site	0	Beam radiation	No/Unknown	Dead	Dead (attributable to this cancer dx)	0	Non-Hodgkin Lymphoma
63 years	Female	2001	Widowed	White	718	Not a paired site	0	Refused (1988+)	No/Unknown	Dead	Dead (attributable to this cancer dx)	1	Non-Hodgkin Lymphoma
18 years	Female	2001	Single (never married)	White	711	Not a paired site	55	Beam radiation	Yes	Alive	Alive or dead of other cause	233	Alive
62 years	Male	2000	Divorced	Other (American Indian/AK Native, Asian/Pacific Islander)	719	Not a paired site	0	Beam radiation	Yes	Dead	Dead (attributable to this cancer dx)	64	Non-Hodgkin Lymphoma
74 years	Female	2000	Married (including common law)	Other (American Indian/AK Native, Asian/Pacific Islander)	711	Not a paired site	40	Beam radiation	No/Unknown	Dead	Dead (attributable to this cancer dx)	2	Brain and Other Nervous System
38 years	Female	2000	Single (never married)	White	710	Not a paired site	0	Beam radiation	No/Unknown	Dead	Dead (attributable to this cancer dx)	14	Non-Hodgkin Lymphoma
36 years	Male	2000	Married (including common law)	White	719	Not a paired site	0	Beam radiation	Yes	Dead	Dead (attributable to this cancer dx)	2	Non-Hodgkin Lymphoma
52 years	Female	2000	Married (including common law)	White	710	Not a paired site	0	Beam radiation	Yes	Alive	Alive or dead of other cause	4	Alive
83 years	Female	2000	Married (including common law)	White	719	Not a paired site	0	None/Unknown	No/Unknown	Dead	Dead (attributable to this cancer dx)	0	Non-Hodgkin Lymphoma
58 years	Female	2000	Married (including common law)	White	711	Not a paired site	0	None/Unknown	Yes	Dead	Dead (attributable to this cancer dx)	70	Brain and Other Nervous System
44 years	Male	2000	Single (never married)	White	710	Not a paired site	0	Beam radiation	Yes	Dead	Dead (attributable to this cancer dx)	4	Other Infectious and Parasitic Diseases including HIV
70 years	Male	2000	Married (including common law)	White	712	Not a paired site	0	None/Unknown	Yes	Dead	Dead (attributable to this cancer dx)	2	Non-Hodgkin Lymphoma
64 years	Female	2002	Widowed	White	712	Not a paired site	20	None/Unknown	Yes	Dead	Dead (attributable to this cancer dx)	38	Non-Hodgkin Lymphoma
27 years	Male	2002	Married (including common law)	White	716	Not a paired site	40	None/Unknown	Yes	Alive	Alive or dead of other cause	224	Alive
68 years	Male	2001	Divorced	White	712	Not a paired site	0	None/Unknown	Yes	Dead	Dead (attributable to this cancer dx)	1	Non-Hodgkin Lymphoma
56 years	Male	2001	Married (including common law)	White	718	Not a paired site	10	None/Unknown	Yes	Dead	Dead (attributable to this cancer dx)	199	Non-Hodgkin Lymphoma
34 years	Male	2001	Single (never married)	White	719	Not a paired site	0	None/Unknown	Yes	Dead	Dead (attributable to this cancer dx)	1	Other Infectious and Parasitic Diseases including HIV
73 years	Female	2001	Married (including common law)	White	711	Not a paired site	40	None/Unknown	Yes	Dead	Dead (attributable to this cancer dx)	75	Non-Hodgkin Lymphoma
54 years	Female	2001	Married (including common law)	Other (American Indian/AK Native, Asian/Pacific Islander)	719	Not a paired site	0	None/Unknown	Yes	Dead	Alive or dead of other cause	3	Accidents and Adverse Effects
22 years	Male	2000	Unknown	White	719	Not a paired site	0	Beam radiation	No/Unknown	Dead	Dead (attributable to this cancer dx)	0	Other Infectious and Parasitic Diseases including HIV
34 years	Male	2002	Single (never married)	White	719	Not a paired site	0	Beam radiation	No/Unknown	Dead	Dead (attributable to this cancer dx)	7	Other Infectious and Parasitic Diseases including HIV
72 years	Female	2002	Married (including common law)	White	719	Not a paired site	0	None/Unknown	Yes	Dead	Dead (attributable to this cancer dx)	5	Non-Hodgkin Lymphoma
38 years	Female	2002	Separated	White	710	Not a paired site	0	Beam radiation	Yes	Dead	Dead (attributable to this cancer dx)	37	Other Infectious and Parasitic Diseases including HIV
52 years	Male	2002	Married (including common law)	Other (American Indian/AK Native, Asian/Pacific Islander)	719	Not a paired site	0	None/Unknown	Yes	Alive	Alive or dead of other cause	222	Alive
38 years	Male	2002	Single (never married)	White	719	Not a paired site	0	None/Unknown	No/Unknown	Dead	Dead (attributable to this cancer dx)	0	Brain and Other Nervous System
71 years	Female	2002	Divorced	White	710	Not a paired site	0	Beam radiation	Yes	Dead	Dead (attributable to this cancer dx)	11	Non-Hodgkin Lymphoma
36 years	Female	2000	Married (including common law)	Black	719	Not a paired site	0	None/Unknown	No/Unknown	Dead	Dead (attributable to this cancer dx)	0	Other Infectious and Parasitic Diseases including HIV
68 years	Male	2002	Married (including common law)	White	719	Not a paired site	0	None/Unknown	Yes	Dead	Alive or dead of other cause	124	Cerebrovascular Diseases
82 years	Male	2002	Married (including common law)	White	718	Not a paired site	55	Beam radiation	Yes	Dead	Dead (attributable to this cancer dx)	9	Brain and Other Nervous System
64 years	Female	2002	Married (including common law)	White	718	Not a paired site	0	None/Unknown	Yes	Dead	Dead (attributable to this cancer dx)	14	Non-Hodgkin Lymphoma
71 years	Female	2002	Married (including common law)	White	710	Not a paired site	20	Refused (1988+)	No/Unknown	Dead	Dead (attributable to this cancer dx)	3	Non-Hodgkin Lymphoma
69 years	Female	2002	Widowed	Other (American Indian/AK Native, Asian/Pacific Islander)	719	Not a paired site	0	Beam radiation	No/Unknown	Dead	Dead (attributable to this cancer dx)	21	Non-Hodgkin Lymphoma
63 years	Male	2002	Married (including common law)	White	711	Not a paired site	55	None/Unknown	Yes	Dead	Dead (attributable to this cancer dx)	31	Non-Hodgkin Lymphoma
45 years	Male	2002	Married (including common law)	White	719	Not a paired site	55	Beam radiation	Yes	Dead	Dead (missing/unknown COD)	11	State DC not available or state DC available but no COD
79 years	Male	2002	Married (including common law)	White	711	Not a paired site	0	None/Unknown	No/Unknown	Dead	Dead (attributable to this cancer dx)	0	Non-Hodgkin Lymphoma
56 years	Female	2002	Divorced	White	716	Not a paired site	20	Recommended, unknown if administered	Yes	Dead	Dead (attributable to this cancer dx)	43	Non-Hodgkin Lymphoma
78 years	Male	2002	Married (including common law)	White	719	Not a paired site	0	Beam radiation	No/Unknown	Dead	Alive or dead of other cause	18	Pneumonia and Influenza
88 years	Female	2002	Widowed	White	710	Not a paired site	0	None/Unknown	No/Unknown	Dead	Dead (attributable to this cancer dx)	1	Non-Hodgkin Lymphoma
68 years	Male	2002	Widowed	White	712	Not a paired site	0	Beam radiation	No/Unknown	Dead	Dead (attributable to this cancer dx)	1	Non-Hodgkin Lymphoma
46 years	Male	2002	Single (never married)	White	710	Not a paired site	0	Beam radiation	No/Unknown	Dead	Dead (attributable to this cancer dx)	21	Other Infectious and Parasitic Diseases including HIV
40 years	Male	2003	Single (never married)	Other (American Indian/AK Native, Asian/Pacific Islander)	711	Not a paired site	40	None/Unknown	No/Unknown	Dead	Dead (attributable to this cancer dx)	3	Other Infectious and Parasitic Diseases including HIV
58 years	Male	2002	Divorced	White	711	Not a paired site	0	Beam radiation	Yes	Dead	Dead (attributable to this cancer dx)	15	Non-Hodgkin Lymphoma
19 years	Male	2003	Single (never married)	White	718	Not a paired site	40	Beam radiation	No/Unknown	Dead	Dead (missing/unknown COD)	125	State DC not available or state DC available but no COD
58 years	Female	2003	Married (including common law)	White	711	Not a paired site	55	None/Unknown	Yes	Dead	Dead (attributable to this cancer dx)	18	Non-Hodgkin Lymphoma
56 years	Female	2003	Divorced	White	713	Not a paired site	0	Radiation, NOS method or source not specified	No/Unknown	Dead	Dead (attributable to this cancer dx)	15	Non-Hodgkin Lymphoma
61 years	Female	2003	Married (including common law)	Other (American Indian/AK Native, Asian/Pacific Islander)	719	Not a paired site	90	None/Unknown	Yes	Dead	Dead (attributable to this cancer dx)	123	Non-Hodgkin Lymphoma
64 years	Male	2003	Married (including common law)	White	719	Not a paired site	0	None/Unknown	Yes	Dead	Dead (attributable to this cancer dx)	90	Non-Hodgkin Lymphoma
68 years	Female	2003	Widowed	White	716	Left - origin of primary	20	None/Unknown	No/Unknown	Dead	Dead (attributable to this cancer dx)	2	Non-Hodgkin Lymphoma
51 years	Male	2003	Married (including common law)	Other (American Indian/AK Native, Asian/Pacific Islander)	719	Not a paired site	20	Beam radiation	Yes	Dead	Dead (attributable to this cancer dx)	181	Non-Hodgkin Lymphoma
61 years	Female	2003	Divorced	White	711	Not a paired site	40	Beam radiation	Yes	Dead	Dead (attributable to this cancer dx)	13	Non-Hodgkin Lymphoma
46 years	Female	2002	Divorced	White	719	Not a paired site	0	None/Unknown	No/Unknown	Dead	Dead (attributable to this cancer dx)	0	Non-Hodgkin Lymphoma
67 years	Female	2002	Divorced	White	711	Not a paired site	55	None/Unknown	No/Unknown	Dead	Alive or dead of other cause	98	Diseases of Heart
61 years	Female	2002	Married (including common law)	White	719	Not a paired site	20	None/Unknown	Yes	Dead	Dead (attributable to this cancer dx)	5	Non-Hodgkin Lymphoma
58 years	Male	2003	Married (including common law)	White	711	Right - origin of primary	55	None/Unknown	Yes	Alive	Alive or dead of other cause	210	Alive
64 years	Male	2002	Married (including common law)	White	719	Not a paired site	0	None/Unknown	Yes	Dead	Alive or dead of other cause	132	Accidents and Adverse Effects
80 years	Female	2002	Widowed	White	713	Not a paired site	0	None/Unknown	No/Unknown	Dead	Dead (attributable to this cancer dx)	1	Non-Hodgkin Lymphoma
46 years	Female	2003	Married (including common law)	White	713	Left - origin of primary	20	Beam radiation	Yes	Alive	Alive or dead of other cause	128	Alive
62 years	Male	2003	Married (including common law)	White	710	Not a paired site	0	None/Unknown	Yes	Dead	Dead (attributable to this cancer dx)	88	Non-Hodgkin Lymphoma
49 years	Male	2003	Single (never married)	White	719	Not a paired site	10	Refused (1988+)	Yes	Dead	Dead (attributable to this cancer dx)	58	Non-Hodgkin Lymphoma
73 years	Female	2003	Separated	White	719	Not a paired site	10	Beam radiation	Yes	Dead	Dead (attributable to this cancer dx)	83	Non-Hodgkin Lymphoma
50 years	Male	2003	Married (including common law)	White	718	Not a paired site	0	Beam radiation	No/Unknown	Dead	Dead (attributable to this cancer dx)	3	Non-Hodgkin Lymphoma
50 years	Female	2003	Married (including common law)	Other (American Indian/AK Native, Asian/Pacific Islander)	718	Not a paired site	0	None/Unknown	Yes	Dead	Dead (attributable to this cancer dx)	56	Non-Hodgkin Lymphoma
28 years	Male	2003	Single (never married)	White	719	Left - origin of primary	0	None/Unknown	No/Unknown	Dead	Dead (attributable to this cancer dx)	0	Other Infectious and Parasitic Diseases including HIV
79 years	Male	2003	Married (including common law)	White	718	Not a paired site	0	None/Unknown	Yes	Dead	Alive or dead of other cause	6	Atherosclerosis
68 years	Female	2003	Married (including common law)	White	710	Not a paired site	0	None/Unknown	Yes	Dead	Dead (attributable to this cancer dx)	8	Non-Hodgkin Lymphoma
68 years	Female	2003	Widowed	White	716	Not a paired site	55	Beam radiation	No/Unknown	Dead	Dead (attributable to this cancer dx)	1	In situ, benign or unknown behavior neoplasm
40 years	Female	2003	Single (never married)	White	712	Not a paired site	40	None/Unknown	No/Unknown	Dead	Dead (attributable to this cancer dx)	0	In situ, benign or unknown behavior neoplasm
68 years	Female	2003	Married (including common law)	White	710	Not a paired site	0	None/Unknown	No/Unknown	Dead	Dead (attributable to this cancer dx)	0	Non-Hodgkin Lymphoma
62 years	Female	2003	Single (never married)	White	712	Not a paired site	0	Beam radiation	Yes	Dead	Dead (attributable to this cancer dx)	16	Brain and Other Nervous System
24 years	Male	2003	Single (never married)	White	719	Not a paired site	0	Beam radiation	No/Unknown	Alive	Alive or dead of other cause	208	Alive
54 years	Male	2003	Married (including common law)	White	719	Not a paired site	0	Beam radiation	Yes	Dead	Alive or dead of other cause	59	Other Infectious and Parasitic Diseases including HIV
55 years	Male	2003	Married (including common law)	White	718	Not a paired site	40	None/Unknown	No/Unknown	Dead	Dead (attributable to this cancer dx)	2	Brain and Other Nervous System
63 years	Male	2003	Married (including common law)	White	713	Not a paired site	40	None/Unknown	Yes	Dead	Dead (attributable to this cancer dx)	4	Non-Hodgkin Lymphoma
73 years	Female	2003	Married (including common law)	White	719	Not a paired site	40	None/Unknown	Yes	Dead	Dead (attributable to this cancer dx)	62	Non-Hodgkin Lymphoma
66 years	Female	2003	Married (including common law)	White	718	Not a paired site	20	Recommended, unknown if administered	Yes	Dead	Dead (attributable to this cancer dx)	93	Non-Hodgkin Lymphoma
58 years	Male	2003	Married (including common law)	White	719	Not a paired site	0	None/Unknown	Yes	Alive	Alive or dead of other cause	207	Alive
74 years	Female	2004	Married (including common law)	White	718	Not a paired site	0	None/Unknown	No/Unknown	Dead	Dead (attributable to this cancer dx)	2	Non-Hodgkin Lymphoma
71 years	Female	2003	Married (including common law)	Other (American Indian/AK Native, Asian/Pacific Islander)	711	Not a paired site	0	Beam radiation	No/Unknown	Dead	Dead (attributable to this cancer dx)	55	Non-Hodgkin Lymphoma
78 years	Male	2008	Married (including common law)	White	718	Not a paired site	0	Beam radiation	Yes	Dead	Dead (attributable to this cancer dx)	10	Non-Hodgkin Lymphoma
75 years	Male	2004	Divorced	White	719	Not a paired site	0	None/Unknown	No/Unknown	Dead	Dead (attributable to this cancer dx)	0	Non-Hodgkin Lymphoma
65 years	Male	2003	Married (including common law)	Other (American Indian/AK Native, Asian/Pacific Islander)	719	Not a paired site	20	Beam radiation	Yes	Dead	Dead (attributable to this cancer dx)	8	Non-Hodgkin Lymphoma
81 years	Male	2003	Married (including common law)	White	713	Not a paired site	0	None/Unknown	Yes	Dead	Dead (attributable to this cancer dx)	7	Non-Hodgkin Lymphoma
52 years	Female	2004	Married (including common law)	White	717	Not a paired site	30	Beam radiation	No/Unknown	Dead	Dead (attributable to this cancer dx)	84	Non-Hodgkin Lymphoma
64 years	Female	2003	Married (including common law)	White	719	Not a paired site	55	None/Unknown	Yes	Dead	Dead (missing/unknown COD)	10	State DC not available or state DC available but no COD
49 years	Male	2003	Divorced	White	719	Not a paired site	0	None/Unknown	Yes	Alive	Alive or dead of other cause	210	Alive
72 years	Female	2003	Widowed	White	718	Right - origin of primary	55	None/Unknown	Yes	Dead	Dead (attributable to this cancer dx)	13	Non-Hodgkin Lymphoma
48 years	Female	2004	Married (including common law)	White	711	Left - origin of primary	55	Beam radiation	Yes	Dead	Dead (attributable to this cancer dx)	43	Non-Hodgkin Lymphoma
46 years	Female	2004	Married (including common law)	White	718	Not a paired site	0	Beam radiation	Yes	Dead	Dead (attributable to this cancer dx)	87	Non-Hodgkin Lymphoma
73 years	Female	2004	Widowed	White	710	Left - origin of primary	0	Recommended, unknown if administered	Yes	Dead	Dead (attributable to this cancer dx)	21	Brain and Other Nervous System
66 years	Male	2004	Married (including common law)	White	711	Left - origin of primary	20	None/Unknown	Yes	Dead	Dead (attributable to this cancer dx)	8	Non-Hodgkin Lymphoma
65 years	Male	2004	Single (never married)	White	719	Not a paired site	55	None/Unknown	Yes	Dead	Dead (missing/unknown COD)	61	State DC not available or state DC available but no COD
80 years	Male	2004	Married (including common law)	White	719	Not a paired site	0	Beam radiation	No/Unknown	Dead	Dead (attributable to this cancer dx)	2	Non-Hodgkin Lymphoma
69 years	Female	2004	Married (including common law)	White	718	Not a paired site	20	Beam radiation	No/Unknown	Dead	Dead (attributable to this cancer dx)	3	Non-Hodgkin Lymphoma
67 years	Male	2004	Married (including common law)	White	716	Not a paired site	0	None/Unknown	Yes	Dead	Dead (attributable to this cancer dx)	19	Non-Hodgkin Lymphoma
73 years	Female	2004	Divorced	Black	712	Left - origin of primary	55	None/Unknown	Yes	Dead	Dead (attributable to this cancer dx)	19	Non-Hodgkin Lymphoma
67 years	Female	2004	Single (never married)	White	719	Not a paired site	0	Beam radiation	No/Unknown	Dead	Dead (attributable to this cancer dx)	3	Brain and Other Nervous System
28 years	Male	2003	Single (never married)	White	713	Left - origin of primary	55	Beam radiation	Yes	Alive	Alive or dead of other cause	204	Alive
64 years	Female	2004	Married (including common law)	White	712	Right - origin of primary	0	None/Unknown	No/Unknown	Dead	Dead (attributable to this cancer dx)	91	Non-Hodgkin Lymphoma
68 years	Male	2004	Married (including common law)	White	710	Right - origin of primary	0	None/Unknown	No/Unknown	Dead	Dead (attributable to this cancer dx)	0	Non-Hodgkin Lymphoma
65 years	Female	2004	Divorced	White	719	Not a paired site	0	None/Unknown	No/Unknown	Dead	Dead (attributable to this cancer dx)	1	Non-Hodgkin Lymphoma
[truncated: 1,963 more rows]
