# Supplementary material for: Prognostic factors and surgical approaches in the analysis of primary central nervous system diffuse large B-cell lymphoma: a large population-based cohort study and external validation
Source: Front Neurol. 2024 Nov 28;15:1431614. doi: 10.3389/fneur.2024.1431614 (PMC11638536; doi:10.3389/fneur.2024.1431614)
Supplement: Supplementary file 2 [file Data_Sheet_2.csv]

Age_group	Sex	Year.of.diagnosis	Marital.status	Race	Location	Surgery	Therapy_Chemotherapy	Radiation	Chemotherapy	OS	CSS	Survival.months	HIV	group
3	0	0	0	1	1	1	4	0	0	1	1	0	0	1		For "Age_group", the variable "1,2,3" means age group "18-59 years old," "60-72 years old," and "older than 72 years old," respectively. For "Year.of.diagnosis", the variable "0" means diagnoses between 2000 and 2010, and the variable "1" means diagnoses between 2011 and 2020. For "Sex", the variable "0" means singled, and the variable "1" means marred. Singled means single (never married)/ Widow…
1	1	1	0	1	3	1	1	0	1	1	1	5	0	1
1	1	1	0	1	1	3	6	1	0	1	1	14	0	1
1	0	1	0	1	1	2	2	0	1	0	0	20	0	1
1	1	1	1	1	4	3	3	0	1	0	0	54	0	1
1	0	1	1	3	4	1	1	0	1	0	0	1	0	1
2	1	0	1	1	1	1	1	0	1	1	1	4	0	1
1	1	0	1	3	4	3	3	1	1	1	1	8	0	1
1	1	0	1	3	4	1	1	1	1	0	0	147	0	1
3	1	1	0	1	4	1	1	0	1	1	1	0	0	1
1	0	1	0	2	1	3	6	0	0	1	1	0	1	1
2	1	0	1	1	4	1	1	0	1	1	1	47	0	1
1	0	1	1	1	1	1	1	0	1	0	0	90	0	1
1	0	0	1	3	4	1	1	1	1	1	1	2	0	1
2	0	1	1	1	1	1	1	1	1	0	0	3	0	1
2	1	1	1	1	1	1	1	1	1	0	0	42	0	1
3	1	1	1	1	1	3	6	0	0	1	1	1	0	1
1	0	1	1	3	1	1	1	0	1	0	0	64	0	1
3	1	0	1	1	1	3	3	1	1	1	1	6	0	1
2	1	1	1	1	4	1	4	0	0	1	0	2	0	1
1	1	0	1	1	3	1	1	0	1	1	1	114	0	1
1	1	1	0	1	1	1	4	1	0	1	1	3	1	1
2	0	1	0	3	1	1	1	1	1	1	1	9	0	1
2	0	0	0	1	1	1	1	0	1	0	0	101	0	1
3	0	0	0	1	4	1	1	0	1	1	0	93	0	1
2	0	1	1	3	4	1	1	0	1	1	1	38	0	1
2	1	0	0	1	1	1	1	1	1	1	1	9	0	1
2	1	1	1	1	3	1	1	0	1	1	1	8	0	1
3	0	1	0	3	1	1	1	0	1	0	0	53	0	1
2	0	0	0	1	4	1	1	0	1	1	1	2	0	1
2	1	1	1	1	1	1	4	0	0	1	1	0	1	1
1	0	1	0	1	1	1	4	1	0	0	0	36	0	1
2	0	1	0	1	1	2	2	0	1	1	1	1	0	1
1	1	1	1	1	4	1	4	0	0	0	0	0	0	1
1	1	0	0	1	4	1	4	1	0	1	1	24	1	1
3	1	1	0	1	2	3	6	0	0	1	1	4	0	1
1	0	0	1	1	1	1	1	1	1	0	0	162	0	1
3	0	1	1	1	1	1	1	0	1	1	0	7	0	1
2	0	1	1	1	1	3	3	0	1	0	0	5	0	1
3	0	1	1	1	1	1	1	0	1	1	1	19	0	1
2	1	1	1	1	4	1	1	0	1	0	0	52	0	1
2	0	1	0	1	3	1	1	0	1	0	0	39	0	1
3	1	0	1	3	1	1	4	1	0	1	1	1	0	1
1	1	0	0	2	1	3	6	1	0	1	1	2	0	1
2	0	1	0	3	4	1	1	1	1	0	0	58	0	1
1	1	1	0	1	4	1	1	0	1	1	1	10	0	1
1	1	1	1	3	1	1	1	0	1	0	0	117	0	1
3	1	1	0	3	1	1	4	0	0	1	1	1	0	1
2	0	1	1	1	1	1	1	0	1	0	0	6	0	1
1	0	0	1	2	4	1	1	1	1	0	0	206	0	1
3	0	1	1	1	2	1	4	0	0	1	1	0	0	1
2	1	1	1	1	2	2	2	0	1	1	1	2	0	1
2	0	1	1	1	4	1	1	1	1	0	0	10	0	1
2	1	1	1	1	4	1	4	1	0	1	1	1	0	1
3	0	0	0	1	4	1	1	0	1	1	1	1	0	1
2	0	0	1	3	1	1	4	1	0	1	1	3	0	1
2	0	0	1	1	3	1	1	0	1	1	1	116	0	1
1	1	0	0	3	1	1	1	1	1	1	1	16	0	1
2	0	1	0	1	4	1	1	0	1	0	0	7	0	1
3	0	1	1	1	1	2	5	1	0	1	0	6	0	1
1	1	1	1	1	3	2	2	0	1	0	0	85	0	1
2	0	1	0	1	3	1	1	0	1	0	0	88	0	1
2	0	0	1	1	1	1	1	0	1	1	1	44	0	1
1	1	1	1	1	2	1	1	0	1	0	0	17	0	1
2	1	1	0	1	4	1	1	0	1	0	0	28	0	1
2	1	0	1	1	1	3	3	0	1	1	0	138	0	1
1	1	1	1	1	4	1	1	0	1	0	0	118	0	1
1	1	1	0	1	4	1	1	0	1	0	0	10	0	1
1	1	0	0	2	1	1	4	1	0	1	1	8	0	1
3	0	0	1	1	4	1	4	0	0	1	1	0	0	1
2	1	1	1	1	4	1	1	0	1	0	0	16	0	1
2	1	1	1	1	1	1	1	1	1	0	0	45	0	1
3	0	1	1	2	1	1	1	0	1	0	0	45	0	1
1	1	1	0	2	4	1	1	0	1	1	1	2	1	1
1	0	1	0	1	2	1	1	0	1	0	0	11	0	1
2	0	1	0	1	1	2	2	0	1	0	0	11	0	1
2	1	1	1	1	1	1	1	0	1	1	1	2	0	1
2	0	1	0	1	4	1	1	0	1	0	0	101	0	1
2	0	1	1	3	1	1	1	0	1	0	0	60	0	1
1	1	0	0	2	1	1	4	0	0	1	1	1	1	1
2	1	0	0	3	4	1	1	1	1	1	1	64	0	1
2	0	1	1	3	1	3	3	0	1	0	0	32	0	1
2	0	0	1	1	4	1	4	0	0	1	1	1	0	1
1	1	0	0	1	1	3	3	0	1	0	0	187	0	1
1	1	1	1	3	4	1	1	0	1	0	0	5	0	1
3	0	1	0	3	1	3	6	1	0	1	0	25	0	1
2	0	1	1	1	4	3	3	0	1	1	1	59	0	1
2	0	1	0	1	1	1	1	0	1	0	0	5	0	1
1	1	1	1	1	4	3	3	0	1	0	0	48	0	1
2	1	1	0	1	4	1	1	0	1	0	0	73	0	1
2	1	1	1	1	4	1	1	0	1	0	0	70	0	1
3	0	1	0	1	1	1	4	0	0	1	1	2	0	1
1	0	1	0	1	4	1	1	1	1	1	1	9	0	1
2	0	0	0	2	1	1	4	1	0	1	0	2	0	1
3	1	1	0	1	1	1	1	0	1	0	0	63	0	1
2	1	1	1	1	1	1	1	1	1	1	0	3	0	1
1	0	1	1	1	4	1	4	0	0	1	0	1	0	1
1	0	1	0	1	4	1	1	0	1	1	0	13	0	1
3	0	0	0	1	1	3	6	0	0	1	1	3	0	1
1	1	1	0	3	4	1	4	0	0	1	1	0	0	1
1	1	1	0	1	4	1	1	0	1	1	1	2	1	1
3	1	0	0	1	1	1	1	0	1	1	1	1	0	1
2	0	0	1	3	4	1	4	1	0	1	1	0	0	1
3	0	0	1	1	1	1	4	1	0	1	1	26	0	1
3	1	0	0	1	4	1	1	1	1	1	1	2	0	1
2	0	0	0	1	1	1	1	0	1	1	1	16	0	1
2	1	1	0	1	1	1	1	0	1	0	0	118	0	1
2	1	1	1	3	1	1	1	0	1	0	0	10	0	1
1	0	1	0	1	1	1	1	0	1	1	1	3	0	1
3	1	1	0	1	4	3	6	0	0	0	0	0	0	1
1	1	0	1	1	1	1	1	0	1	0	0	143	0	1
1	0	1	0	1	4	1	1	1	1	1	1	26	0	1
2	1	1	0	1	1	1	1	0	1	1	0	11	0	1
1	0	0	1	1	3	1	1	1	1	1	1	8	0	1
3	0	0	0	1	2	3	3	0	1	1	1	23	0	1
1	1	1	0	1	4	3	3	0	1	1	0	36	0	1
1	0	1	1	1	4	1	4	0	0	1	1	0	0	1
2	0	1	0	1	4	1	4	0	0	1	1	2	0	1
2	0	1	1	1	4	1	1	0	1	1	1	0	0	1
3	1	0	1	1	1	1	1	0	1	1	0	77	0	1
1	1	1	0	1	1	3	3	0	1	0	0	15	0	1
3	0	1	0	1	4	1	4	0	0	1	1	1	0	1
2	0	1	0	1	1	3	6	1	0	1	1	8	0	1
3	0	1	0	1	3	1	4	0	0	1	1	0	0	1
3	0	0	0	1	1	1	4	1	0	1	1	9	0	1
1	1	1	0	1	1	1	1	1	1	1	1	53	0	1
1	1	1	0	1	1	2	2	0	1	0	0	33	0	1
3	1	1	1	1	4	1	1	0	1	1	1	2	0	1
3	1	0	1	1	1	1	1	0	1	1	1	12	0	1
3	1	0	1	1	1	1	1	0	1	1	1	6	0	1
2	1	1	1	1	1	1	1	0	1	0	0	43	0	1
2	0	1	1	1	1	1	1	0	1	0	0	117	0	1
3	0	1	0	1	2	3	3	0	1	1	1	3	0	1
1	0	1	0	3	1	1	1	0	1	0	0	3	0	1
3	1	1	1	1	4	1	1	0	1	0	0	3	0	1
1	0	0	0	2	1	1	4	1	0	0	0	57	0	1
2	1	0	1	1	2	1	1	0	1	1	1	19	0	1
2	1	1	1	3	1	3	3	1	1	0	0	14	0	1
1	0	0	0	1	1	3	6	1	0	1	1	124	0	1
1	1	1	1	1	4	1	1	0	1	1	0	4	0	1
2	1	1	1	1	4	1	1	0	1	0	0	8	0	1
1	1	1	0	1	1	2	2	0	1	1	1	0	0	1
1	0	1	1	3	1	1	1	0	1	0	0	76	0	1
2	0	0	1	1	1	1	4	1	0	1	1	5	0	1
2	0	0	0	1	1	1	1	1	1	1	1	11	0	1
1	0	0	0	1	3	1	1	1	1	1	1	44	0	1
3	0	0	0	1	1	1	1	0	1	1	1	2	0	1
1	1	0	0	1	1	1	1	0	1	1	1	32	1	1
2	1	1	0	1	3	1	1	1	1	1	1	49	0	1
2	0	1	1	3	3	1	1	0	1	0	0	14	0	1
1	0	0	1	1	1	3	3	0	1	1	0	40	0	1
3	0	1	1	3	1	2	5	0	0	1	1	1	0	1
3	1	1	1	1	2	1	4	0	0	1	1	0	0	1
2	1	1	1	3	1	1	1	1	1	1	1	1	0	1
3	0	0	0	1	1	1	4	0	0	1	1	1	0	1
2	0	1	1	1	1	1	1	0	1	0	0	45	0	1
3	0	0	0	3	4	1	1	0	1	1	1	1	0	1
1	1	0	1	1	4	1	4	1	0	1	1	1	1	1
1	0	1	1	1	3	1	1	0	1	0	0	106	0	1
2	1	1	0	1	1	3	3	0	1	0	0	5	0	1
3	1	1	0	1	3	1	1	1	1	1	1	6	0	1
3	1	1	1	1	1	1	4	1	0	1	1	16	0	1
2	0	1	1	1	1	1	1	0	1	0	0	7	0	1
2	0	1	0	3	4	1	4	0	0	1	0	7	0	1
3	1	0	1	1	1	1	1	1	1	1	1	1	0	1
2	0	1	1	1	1	1	1	1	1	1	1	6	0	1
3	0	0	0	1	1	3	6	0	0	1	1	0	0	1
2	0	0	0	1	1	1	4	0	0	1	1	2	0	1
2	1	1	1	1	1	1	1	0	1	0	0	70	0	1
1	0	1	0	1	1	1	1	0	1	0	0	8	0	1
2	0	1	0	1	1	1	1	0	1	1	1	20	0	1
2	0	1	1	1	1	3	3	1	1	1	1	116	0	1
2	1	0	1	1	3	1	4	1	0	1	1	0	0	1
2	0	0	0	1	1	1	4	1	0	1	1	3	0	1
1	1	1	1	1	1	1	1	0	1	0	0	56	0	1
2	1	1	1	1	4	1	1	1	1	0	0	27	0	1
2	0	1	0	1	1	2	2	0	1	1	1	2	0	1
3	1	1	1	1	1	1	1	0	1	1	1	17	0	1
2	1	0	1	1	4	1	1	1	1	1	1	19	0	1
3	1	1	0	1	4	1	1	1	1	0	0	33	0	1
3	1	1	1	3	1	1	1	0	1	1	1	5	0	1
3	0	1	1	1	1	1	4	1	0	1	1	7	0	1
3	0	1	0	1	1	3	6	1	0	1	1	34	0	1
2	1	0	1	1	4	1	1	1	1	1	1	26	0	1
3	0	1	0	1	2	1	4	0	0	1	1	0	0	1
3	0	1	1	1	1	1	1	0	1	1	1	28	0	1
1	0	0	1	1	2	1	1	1	1	1	1	112	0	1
1	1	0	0	3	4	1	1	0	1	0	0	201	0	1
3	1	1	1	1	2	1	4	1	0	1	1	1	0	1
1	0	1	1	3	1	3	3	0	1	0	0	25	0	1
2	0	0	0	3	1	1	1	0	1	1	1	44	0	1
1	0	1	1	1	4	1	1	0	1	0	0	36	0	1
2	1	1	1	3	2	1	1	0	1	1	1	4	0	1
2	0	1	0	1	4	1	1	0	1	1	1	4	0	1
3	1	1	1	1	1	1	1	0	1	1	1	6	0	1
2	1	1	0	1	2	1	1	1	1	1	1	3	0	1
1	0	1	0	1	4	1	1	0	1	0	0	2	0	1
2	1	1	0	1	1	1	1	0	1	1	1	22	0	1
1	0	0	1	3	4	1	1	0	1	0	0	51	0	1
2	0	0	0	1	4	1	1	0	1	1	1	24	0	1
1	1	0	0	1	2	1	1	0	1	1	1	21	0	1
2	0	0	1	1	1	1	1	1	1	1	1	42	0	1
1	0	1	1	1	1	1	1	0	1	0	0	77	0	1
3	1	0	1	1	1	1	4	0	0	1	1	3	0	1
3	0	1	1	1	1	1	1	0	1	0	0	8	0	1
2	0	1	1	1	2	1	1	0	1	1	1	5	0	1
2	0	1	1	1	1	3	3	0	1	0	0	47	0	1
1	1	1	0	3	2	2	2	0	1	0	0	9	0	1
2	1	1	1	1	1	1	1	0	1	1	1	8	1	1
2	0	1	1	1	1	1	1	0	1	0	0	111	0	1
2	0	0	1	1	3	1	4	0	0	1	1	114	0	1
1	0	1	0	1	3	1	1	0	1	0	0	18	0	1
2	0	0	0	1	4	1	4	1	0	1	1	3	0	1
2	0	0	1	1	1	1	1	0	1	1	0	23	0	1
2	1	0	0	1	1	1	1	0	1	1	1	38	0	1
1	1	0	1	1	3	3	6	0	0	1	1	2	0	1
1	1	0	1	1	1	3	3	0	1	1	1	170	0	1
2	1	1	1	1	4	1	4	1	0	1	1	45	0	1
1	1	0	1	3	4	1	1	0	1	1	1	3	0	1
2	0	1	1	1	4	1	1	1	1	1	1	29	0	1
3	0	0	0	1	1	3	6	1	0	1	1	7	0	1
2	0	1	1	1	1	2	2	1	1	0	0	25	0	1
1	1	1	0	1	1	1	1	0	1	1	1	11	0	1
2	1	0	0	1	1	1	1	1	1	1	1	10	0	1
1	0	1	0	2	1	1	4	0	0	1	1	0	0	1
2	0	1	1	1	1	1	1	0	1	0	0	115	0	1
1	1	1	1	1	4	1	1	0	1	1	1	1	0	1
3	0	1	0	2	4	1	4	1	0	1	1	9	0	1
2	1	0	1	1	1	1	1	0	1	1	1	64	0	1
1	0	0	0	1	1	1	1	1	1	1	1	3	0	1
1	1	1	0	1	4	1	1	1	1	1	1	27	0	1
3	0	1	1	1	4	1	4	0	0	1	1	13	0	1
2	0	1	0	1	1	2	2	0	1	0	0	54	0	1
3	0	0	0	1	4	1	1	0	1	1	1	1	0	1
2	1	0	1	1	4	1	1	0	1	1	1	115	0	1
2	1	1	0	1	3	1	1	0	1	0	0	6	0	1
2	1	1	1	3	1	1	1	0	1	0	0	71	0	1
2	1	0	1	1	1	3	3	0	1	1	0	110	0	1
2	1	1	1	1	1	1	1	0	1	0	0	109	0	1
3	1	0	1	1	3	1	1	0	1	1	1	21	0	1
1	0	0	1	2	1	1	4	1	0	1	1	3	1	1
1	1	1	1	2	4	1	1	0	1	0	0	67	0	1
3	1	0	0	1	4	1	4	0	0	1	1	1	0	1
3	1	1	1	3	1	1	1	0	1	1	0	73	0	1
3	1	0	0	1	1	1	1	0	1	1	1	27	0	1
1	1	1	1	1	2	1	4	0	0	1	0	0	0	1
1	0	1	0	1	3	3	3	0	1	0	0	13	0	1
3	0	1	0	1	4	2	2	0	1	0	0	22	0	1
1	1	1	0	2	1	1	1	0	1	1	1	2	1	1
1	0	1	0	1	2	1	1	0	1	0	0	64	0	1
2	1	1	1	1	1	1	1	1	1	1	1	5	0	1
2	0	0	1	1	1	1	1	1	1	1	1	28	0	1
1	1	0	1	1	1	1	1	0	1	1	1	28	0	1
2	0	1	1	1	4	2	2	0	1	0	0	12	0	1
1	0	0	1	1	4	1	1	0	1	0	0	179	0	1
3	1	1	1	1	4	1	1	1	1	1	1	55	0	1
1	1	1	0	1	1	1	1	0	1	0	0	17	0	1
3	1	0	1	1	4	1	4	1	0	1	1	3	0	1
1	1	0	1	2	4	1	1	1	1	1	0	99	0	1
1	1	1	1	1	1	3	3	0	1	0	0	98	0	1
2	1	0	1	1	1	2	2	0	1	1	1	45	0	1
3	1	0	1	1	4	1	1	0	1	1	1	2	0	1
2	0	0	0	1	4	3	6	0	0	1	0	0	0	1
1	1	0	0	3	1	1	1	1	1	0	0	169	0	1
3	1	1	1	3	4	2	2	0	1	0	0	2	0	1
1	0	0	0	1	4	1	1	1	1	1	1	2	0	1
1	0	1	1	1	2	2	2	1	1	0	0	20	0	1
3	1	0	1	3	4	1	1	0	1	0	0	63	0	1
3	0	1	1	1	1	1	1	1	1	1	1	5	0	1
1	0	1	0	1	4	1	1	0	1	0	0	98	0	1
1	0	1	1	3	1	1	1	0	1	0	0	1	0	1
2	0	0	1	1	1	1	1	0	1	1	0	34	0	1
3	0	0	1	1	4	3	3	0	1	1	1	1	0	1
1	0	1	1	1	1	1	1	0	1	0	0	85	0	1
1	1	0	0	1	4	1	1	1	1	1	1	0	0	1
1	1	0	1	3	1	1	4	1	0	1	1	9	1	1
2	1	1	0	1	4	1	1	0	1	0	0	2	0	1
2	0	0	1	1	4	1	1	0	1	1	1	13	0	1
2	1	1	1	1	2	1	1	1	1	0	0	6	0	1
1	1	1	1	1	4	2	5	0	0	1	1	2	0	1
2	0	0	0	3	4	1	4	1	0	1	1	21	0	1
2	1	0	1	1	4	1	1	0	1	1	1	2	0	1
1	0	0	0	2	1	1	4	1	0	1	1	1	1	1
3	0	1	0	1	1	1	4	0	0	1	1	2	0	1
3	1	0	0	1	1	1	1	1	1	1	0	25	0	1
2	0	1	0	1	1	1	4	0	0	1	1	1	0	1
1	0	0	1	1	3	1	1	1	1	1	1	6	0	1
2	1	1	1	3	1	2	2	0	1	1	1	2	0	1
1	0	1	1	1	1	1	1	0	1	0	0	45	0	1
3	1	0	0	1	3	1	4	0	0	1	1	1	0	1
3	0	0	0	1	4	3	6	0	0	1	1	2	0	1
1	0	1	1	3	1	1	1	0	1	0	0	35	0	1
2	0	1	0	1	1	1	1	0	1	1	1	2	0	1
2	1	1	1	3	4	1	1	0	1	0	0	5	0	1
3	0	0	1	3	1	1	1	1	1	1	1	12	0	1
2	1	0	1	1	4	1	1	1	1	1	1	44	0	1
3	0	0	0	3	3	1	1	0	1	1	1	13	0	1
3	1	1	1	1	2	1	4	1	0	1	1	1	0	1
3	0	1	1	1	2	2	5	0	0	1	1	0	0	1
3	1	0	1	1	4	1	4	0	0	1	1	1	0	1
1	1	0	0	2	1	1	4	0	0	1	1	0	1	1
1	1	0	0	1	4	1	4	1	0	1	1	0	1	1
3	1	0	0	1	4	3	3	1	1	1	0	17	0	1
3	1	1	1	1	1	3	3	0	1	0	0	0	0	1
2	0	1	0	3	1	3	3	0	1	1	0	59	0	1
2	1	0	1	1	1	1	1	1	1	1	1	59	0	1
2	1	1	1	1	3	1	1	0	1	0	0	11	0	1
3	1	0	1	1	1	1	1	0	1	1	1	3	0	1
1	1	0	1	1	1	1	4	1	0	1	1	0	1	1
2	1	0	1	1	1	3	6	0	0	1	0	1	0	1
1	1	1	0	2	2	1	1	0	1	1	1	10	1	1
2	1	0	1	1	1	1	1	1	1	1	1	7	0	1
3	0	1	1	1	1	2	2	0	1	1	1	8	0	1
1	0	1	1	1	1	1	1	0	1	0	0	17	0	1
2	0	1	1	3	1	3	3	0	1	0	0	97	0	1
1	0	0	1	1	1	1	1	1	1	1	1	8	0	1
1	0	0	0	1	1	3	3	0	1	1	0	111	0	1
1	1	1	1	1	3	1	4	1	0	1	1	1	0	1
3	1	1	1	1	1	1	4	1	0	1	0	20	0	1
3	0	0	0	1	1	1	4	1	0	1	1	2	0	1
2	1	1	0	1	1	1	1	1	1	0	0	69	0	1
3	1	1	1	1	4	1	4	0	0	1	1	0	0	1
1	0	1	0	3	4	1	1	0	1	0	0	3	0	1
1	0	1	1	1	2	3	3	0	1	0	0	96	0	1
2	1	1	1	3	1	1	4	0	0	1	1	1	0	1
2	1	0	1	1	1	1	1	0	1	1	1	26	0	1
2	0	0	0	1	3	1	4	0	0	1	1	1	0	1
2	0	1	1	3	1	1	1	0	1	0	0	7	0	1
3	0	1	1	3	4	1	4	1	0	0	0	0	0	1
2	0	0	0	1	1	2	2	1	1	1	1	6	0	1
3	1	0	1	1	4	1	1	0	1	1	1	1	0	1
2	1	0	1	1	1	1	1	0	1	1	1	137	0	1
1	1	1	1	1	1	3	3	0	1	0	0	15	0	1
3	1	1	1	1	2	1	1	1	1	0	0	1	0	1
1	0	1	0	2	1	1	1	1	1	0	0	97	0	1
1	1	0	1	1	4	1	1	0	1	0	0	59	0	1
1	1	0	0	1	4	1	4	0	0	1	1	180	0	1
3	0	0	1	1	1	1	4	1	0	1	1	27	0	1
2	0	1	0	1	4	1	1	0	1	0	0	118	0	1
3	0	1	0	1	1	1	1	0	1	0	0	35	0	1
2	0	1	1	1	1	1	1	0	1	1	1	40	0	1
3	0	0	0	1	3	3	6	1	0	1	1	6	0	1
1	1	0	0	2	1	1	1	1	1	0	0	175	0	1
3	0	0	1	1	3	1	4	1	0	1	1	2	0	1
1	0	0	1	1	4	1	4	1	0	1	1	2	0	1
2	1	0	1	1	1	1	4	1	0	1	1	21	0	1
3	1	1	0	1	1	3	3	0	1	0	0	30	0	1
2	1	0	1	1	1	1	1	0	1	1	1	16	0	1
1	1	1	1	3	2	1	4	1	0	1	1	3	0	1
1	0	0	0	1	3	1	1	0	1	1	1	13	0	1
1	0	0	0	1	4	1	4	1	0	1	1	4	1	1
1	1	0	0	2	1	1	4	0	0	1	1	0	1	1
1	0	0	1	2	1	3	3	0	1	1	0	3	0	1
2	0	0	0	1	1	1	1	0	1	1	1	38	0	1
2	1	0	1	1	4	1	1	0	1	1	0	122	0	1
3	0	0	0	1	2	1	1	0	1	0	0	172	0	1
1	0	0	0	1	3	1	1	0	1	1	1	169	0	1
2	0	1	1	1	4	1	1	0	1	0	0	7	0	1
1	0	1	1	2	1	1	4	1	0	1	1	1	1	1
3	1	0	1	3	1	1	4	1	0	1	1	1	0	1
1	1	0	1	1	4	1	4	0	0	1	0	85	0	1
2	0	1	0	3	4	1	1	0	1	1	1	4	0	1
2	0	0	0	1	1	3	3	0	1	1	1	50	0	1
3	0	1	1	3	1	1	1	1	1	1	1	3	0	1
2	0	0	1	2	1	3	6	0	0	0	0	217	0	1
2	1	0	1	1	1	3	6	0	0	1	1	1	0	1
3	0	1	1	3	3	1	1	0	1	1	0	51	0	1
1	1	0	1	1	3	1	1	1	1	1	1	106	0	1
2	0	1	1	3	4	1	1	0	1	1	1	22	0	1
2	1	1	0	1	2	1	4	0	0	1	1	0	0	1
3	1	0	0	1	3	1	4	0	0	1	1	2	0	1
3	1	0	1	1	1	1	4	1	0	1	1	1	0	1
1	1	1	1	1	1	1	1	0	1	1	0	1	0	1
3	0	1	0	1	1	1	1	0	1	0	0	0	0	1
1	1	0	1	1	4	1	1	0	1	1	1	176	0	1
1	1	0	0	2	1	3	6	1	0	1	1	1	0	1
3	0	1	0	1	1	2	2	0	1	1	0	1	0	1
3	0	0	1	1	1	1	1	1	1	1	1	4	0	1
2	0	1	1	1	1	2	5	1	0	1	1	2	0	1
2	0	1	1	1	4	1	1	0	1	0	0	18	0	1
1	0	1	0	3	4	2	2	0	1	0	0	11	0	1
3	0	0	0	1	1	1	4	0	0	1	1	1	0	1
3	0	1	0	1	4	1	4	0	0	1	1	3	0	1
1	1	0	1	1	4	1	1	0	1	1	1	71	0	1
1	0	0	1	1	1	3	3	0	1	1	1	162	0	1
3	0	1	1	3	1	1	4	0	0	1	1	0	0	1
3	1	0	1	1	1	1	1	0	1	1	1	2	0	1
2	0	0	1	1	2	3	3	0	1	0	0	166	0	1
2	1	0	1	1	1	1	1	1	1	1	1	14	0	1
2	0	0	0	1	4	1	1	0	1	1	1	0	0	1
2	0	1	1	3	1	1	1	0	1	1	1	15	0	1
3	0	1	0	1	4	3	3	0	1	0	0	49	0	1
2	0	0	1	1	2	3	3	1	1	1	1	78	0	1
1	0	1	1	1	3	1	1	0	1	1	0	0	0	1
2	0	1	1	1	1	2	2	0	1	1	1	2	0	1
1	1	1	0	2	1	1	1	0	1	0	0	10	0	1
1	1	1	1	3	3	1	1	0	1	0	0	6	0	1
1	1	0	1	2	2	1	4	1	0	1	1	42	1	1
2	1	1	1	1	1	1	1	1	1	0	0	79	0	1
1	1	0	0	3	1	3	6	0	0	1	1	3	1	1
1	1	0	1	3	2	3	6	0	0	1	1	0	1	1
3	1	1	1	1	4	1	1	0	1	0	0	15	0	1
3	1	0	0	1	1	1	4	0	0	1	1	2	0	1
1	0	0	1	3	3	1	1	0	1	0	0	126	0	1
2	1	0	1	1	3	3	3	0	1	1	1	1	0	1
2	0	0	1	1	4	1	4	1	0	1	1	20	0	1
2	0	1	1	3	3	1	4	0	0	0	0	13	0	1
1	1	0	0	1	4	1	1	1	1	1	1	2	1	1
3	1	1	1	1	1	1	4	0	0	1	1	0	0	1
1	0	0	0	1	1	1	4	1	0	1	0	0	0	1
3	1	1	1	1	1	1	1	0	1	1	1	9	0	1
2	1	1	0	1	4	1	1	0	1	1	1	22	0	1
1	1	0	1	1	1	1	1	0	1	1	0	93	0	1
2	1	0	1	1	4	1	1	0	1	1	1	1	0	1
3	0	1	0	1	4	2	2	1	1	1	1	11	0	1
1	0	0	0	1	1	1	4	1	0	1	0	15	0	1
2	0	0	1	1	1	1	4	0	0	1	1	2	0	1
1	1	1	0	1	1	3	3	0	1	0	0	37	0	1
3	0	0	1	1	1	3	3	1	1	1	1	14	0	1
3	0	0	0	1	1	1	4	1	0	1	1	5	0	1
2	0	1	0	1	1	1	1	0	1	1	1	7	0	1
2	0	1	0	1	4	1	1	0	1	1	1	44	0	1
1	0	0	1	1	1	3	6	0	0	1	1	0	0	1
2	0	1	1	1	4	1	1	0	1	0	0	46	0	1
2	1	1	1	3	1	1	1	0	1	1	1	4	0	1
2	1	0	1	1	1	1	1	0	1	1	1	88	0	1
2	0	0	0	1	1	1	1	1	1	1	1	16	0	1
2	1	1	0	1	1	1	1	0	1	1	1	25	0	1
2	1	1	1	1	4	1	1	0	1	0	0	18	0	1
1	0	0	0	1	1	1	1	1	1	1	1	37	1	1
1	0	0	1	1	1	1	1	1	1	1	1	4	0	1
3	0	0	0	1	1	1	1	1	1	1	1	45	0	1
1	0	0	0	2	4	1	4	1	0	1	1	0	0	1
1	0	0	1	1	1	1	1	0	1	0	0	136	0	1
2	1	1	1	1	4	1	1	0	1	0	0	63	0	1
1	0	1	1	1	4	1	1	0	1	1	1	1	0	1
3	0	1	0	2	4	1	4	0	0	1	1	3	0	1
1	1	1	1	1	1	1	1	0	1	0	0	8	0	1
3	0	0	0	3	1	3	6	1	0	1	0	2	0	1
1	1	0	0	1	4	1	4	0	0	1	1	2	0	1
2	1	0	0	1	1	3	6	1	0	1	0	8	0	1
1	0	0	1	2	2	3	3	0	1	1	1	100	0	1
1	1	1	0	1	1	3	3	0	1	1	0	60	1	1
3	1	0	0	1	3	1	4	1	0	1	1	4	0	1
2	0	0	1	1	4	3	3	0	1	1	1	3	0	1
3	1	1	1	1	1	2	5	1	0	1	0	2	0	1
3	0	0	1	1	1	1	1	0	1	1	1	56	0	1
3	1	0	0	1	1	1	4	0	0	1	1	0	0	1
2	1	1	1	1	1	1	1	0	1	1	1	2	0	1
3	1	0	0	1	1	1	1	0	1	1	1	3	0	1
3	0	1	0	1	4	2	2	0	1	1	1	55	0	1
1	1	0	0	1	1	3	6	1	0	1	1	1	1	1
1	1	1	0	1	1	2	2	0	1	0	0	89	0	1
3	0	0	1	1	1	1	4	0	0	1	1	6	0	1
1	0	1	0	1	3	1	1	0	1	1	1	8	0	1
1	0	1	0	1	3	1	1	0	1	1	1	18	0	1
3	0	1	0	1	1	1	1	0	1	1	1	16	0	1
1	1	0	0	2	4	1	1	0	1	1	1	9	0	1
3	1	1	0	1	4	1	4	0	0	1	1	0	0	1
3	0	0	1	1	1	3	3	0	1	1	1	75	0	1
3	0	0	1	1	4	3	6	1	0	1	1	6	0	1
2	1	0	0	1	4	3	3	1	1	1	1	34	0	1
1	1	1	1	1	4	1	1	0	1	0	0	35	0	1
2	1	1	1	1	1	1	1	1	1	0	0	103	0	1
2	0	0	1	1	4	1	1	1	1	1	1	101	0	1
1	0	1	0	1	4	2	5	0	0	1	1	0	0	1
2	1	0	1	1	3	1	1	0	1	1	1	32	0	1
3	0	1	0	1	4	1	1	0	1	0	0	1	0	1
1	0	1	0	1	1	1	1	1	1	1	1	6	0	1
3	0	0	0	1	3	3	6	0	0	1	1	6	0	1
2	0	0	0	1	1	1	1	0	1	1	1	17	0	1
2	0	1	1	1	1	1	1	0	1	1	0	1	0	1
2	1	1	1	1	1	1	1	0	1	0	0	31	0	1
3	0	0	0	1	2	3	6	0	0	1	1	2	0	1
1	1	1	1	1	4	1	1	0	1	1	0	5	1	1
3	1	0	1	3	1	1	4	0	0	1	1	13	0	1
3	0	1	0	1	2	1	4	0	0	1	1	2	0	1
2	1	0	1	3	1	1	4	0	0	1	0	91	0	1
2	1	0	1	1	1	1	1	0	1	1	1	13	0	1
2	0	1	1	1	4	1	1	0	1	0	0	68	0	1
1	1	0	1	1	4	1	1	1	1	1	1	15	0	1
3	0	1	1	1	1	3	3	0	1	1	1	16	0	1
1	1	0	1	1	3	1	4	1	0	1	1	54	0	1
3	0	1	0	1	4	1	1	0	1	0	0	6	0	1
3	0	1	0	1	2	2	2	0	1	0	0	4	0	1
1	1	1	1	1	1	3	3	1	1	0	0	73	0	1
1	0	0	0	2	1	1	1	1	1	0	0	163	0	1
1	0	0	1	3	4	1	1	0	1	0	0	142	0	1
1	1	0	0	1	1	1	1	0	1	1	1	9	1	1
2	0	0	1	1	4	1	1	0	1	1	1	157	0	1
1	1	0	1	1	4	1	1	0	1	1	1	1	1	1
2	1	1	0	1	4	1	4	0	0	1	1	3	0	1
2	0	1	1	1	1	1	1	0	1	0	0	6	0	1
2	1	1	1	1	1	1	1	1	1	1	1	19	0	1
1	0	1	0	1	1	1	1	0	1	1	1	11	0	1
2	0	0	1	1	1	1	4	1	0	1	1	1	0	1
2	1	1	1	1	1	1	1	1	1	0	0	68	0	1
2	0	0	0	1	3	1	1	1	1	1	1	10	0	1
2	0	1	1	1	1	1	1	0	1	0	0	117	0	1
2	0	1	1	1	1	1	4	1	0	1	1	5	0	1
1	1	0	0	1	1	1	1	0	1	1	1	0	0	1
2	0	1	0	1	2	1	1	0	1	1	1	9	0	1
2	0	1	0	3	4	1	1	1	1	1	1	12	0	1
1	1	0	0	1	4	1	1	1	1	1	1	6	0	1
2	0	1	0	2	3	1	1	0	1	1	1	1	0	1
2	1	1	1	1	4	1	1	0	1	1	1	34	0	1
3	0	1	1	1	1	1	1	1	1	0	0	18	0	1
3	0	0	1	1	1	1	1	0	1	1	1	7	0	1
1	1	1	0	3	4	3	3	0	1	1	1	2	1	1
1	1	1	0	1	4	1	1	0	1	0	0	85	0	1
2	1	1	1	3	1	2	5	0	0	1	1	1	0	1
2	1	1	1	1	1	1	1	0	1	1	1	52	0	1
3	0	1	0	3	1	1	4	0	0	1	1	1	0	1
3	1	0	1	1	4	1	1	0	1	1	0	4	0	1
3	1	1	0	1	1	1	1	0	1	1	0	37	0	1
3	1	1	1	1	1	1	4	0	0	1	1	0	0	1
2	1	0	1	1	1	1	1	0	1	1	0	74	0	1
2	1	0	1	3	1	3	3	0	1	0	0	159	0	1
1	1	1	1	1	1	1	1	0	1	0	0	59	0	1
3	0	0	0	1	1	1	1	0	1	0	0	130	0	1
1	1	0	1	3	1	1	1	0	1	0	0	153	0	1
2	0	0	0	1	2	1	4	0	0	1	1	2	0	1
2	0	0	1	1	4	1	4	0	0	1	1	0	0	1
2	1	0	1	1	3	3	6	1	0	1	1	20	0	1
2	1	0	1	3	3	1	4	1	0	1	1	2	0	1
2	0	1	0	1	2	3	3	0	1	0	0	8	0	1
1	1	0	1	1	1	1	4	0	0	1	1	8	1	1
3	0	1	0	1	3	1	1	0	1	1	1	4	0	1
2	0	0	0	1	1	1	1	0	1	1	1	0	0	1
2	0	0	1	1	1	3	3	1	1	1	1	6	0	1
2	1	1	1	1	3	1	1	0	1	0	0	56	0	1
1	1	0	1	1	1	3	3	1	1	0	0	30	0	1
3	1	0	1	1	4	1	4	0	0	1	1	10	0	1
3	1	1	1	1	4	1	4	1	0	1	0	2	0	1
3	1	0	0	1	1	3	6	1	0	1	1	62	0	1
3	1	1	0	1	4	1	1	0	1	1	0	1	0	1
2	1	1	0	1	1	2	2	0	1	0	0	21	0	1
3	1	1	1	1	4	1	1	0	1	1	0	100	0	1
1	1	0	1	1	4	1	1	1	1	0	0	5	0	1
3	0	0	0	1	2	3	6	0	0	1	1	0	0	1
2	0	1	0	1	1	1	1	0	1	0	0	31	0	1
1	0	1	1	2	1	3	3	1	1	0	0	107	0	1
3	1	1	1	1	1	1	4	0	0	1	1	1	0	1
1	1	0	1	1	2	1	1	0	1	1	1	67	0	1
2	0	1	1	1	1	3	6	0	0	1	1	1	0	1
3	1	0	1	1	3	3	6	1	0	1	1	68	0	1
1	0	0	1	2	4	1	4	0	0	1	1	1	0	1
1	1	1	1	1	4	1	1	0	1	0	0	83	0	1
2	0	1	0	1	1	1	1	0	1	1	1	4	0	1
2	1	1	1	1	1	2	5	0	0	1	1	2	0	1
2	0	1	1	1	4	1	4	0	0	1	1	0	0	1
2	0	1	1	1	1	1	1	0	1	0	0	80	0	1
3	0	0	0	1	1	1	4	1	0	1	1	25	0	1
2	1	1	1	1	4	3	3	0	1	0	0	66	0	1
1	0	1	0	3	1	1	1	0	1	0	0	17	0	1
2	1	1	1	1	1	1	1	0	1	0	0	81	0	1
2	0	0	1	2	3	1	1	0	1	1	1	123	0	1
2	0	1	0	1	4	1	1	0	1	1	1	4	0	1
3	0	0	1	1	4	1	4	1	0	1	1	1	0	1
2	0	1	1	1	1	1	1	0	1	0	0	95	0	1
3	1	1	1	1	1	1	1	0	1	0	0	6	0	1
3	1	1	1	3	1	1	1	0	1	1	0	59	0	1
2	1	1	0	1	1	2	2	0	1	0	0	19	0	1
1	0	0	0	1	2	1	4	1	0	1	1	27	0	1
2	1	1	1	1	4	1	1	0	1	0	0	33	0	1
1	1	1	1	1	3	1	1	1	1	0	0	97	0	1
2	0	0	1	1	1	1	1	0	1	1	1	8	0	1
3	1	1	1	3	1	1	4	0	0	1	0	0	0	1
1	1	1	1	3	1	1	1	0	1	0	0	69	0	1
1	0	1	1	1	4	1	1	0	1	1	1	2	0	1
1	1	0	1	1	1	1	1	1	1	1	1	66	0	1
1	1	1	0	1	4	1	1	0	1	0	0	10	0	1
1	0	0	0	1	2	1	1	1	1	1	1	10	0	1
2	1	0	0	1	1	1	1	0	1	0	0	133	0	1
2	1	1	0	2	1	1	1	0	1	1	1	19	0	1
1	0	0	1	3	3	3	3	1	1	1	1	35	0	1
3	0	1	1	1	1	3	3	0	1	0	0	77	0	1
3	1	1	0	2	2	1	4	1	0	1	1	3	0	1
3	0	0	0	1	1	3	6	1	0	1	1	3	0	1
2	1	1	1	1	1	1	1	0	1	1	1	6	0	1
3	0	1	0	1	4	1	4	0	0	1	1	0	0	1
2	0	1	0	3	1	3	3	0	1	1	1	4	0	1
3	0	0	1	1	1	1	1	0	1	1	1	114	0	1
3	1	0	1	1	1	1	4	0	0	1	1	7	0	1
1	0	0	1	1	4	1	1	0	1	0	0	208	0	1
2	0	1	1	3	1	2	5	0	0	1	1	1	0	1
3	1	1	1	1	1	1	1	0	1	1	1	1	0	1
1	0	1	1	1	1	1	1	0	1	0	0	51	0	1
2	1	0	1	1	2	1	4	0	0	1	1	4	0	1
2	1	1	1	1	3	1	1	0	1	1	1	16	0	1
1	1	1	1	1	4	1	4	0	0	1	1	2	0	1
1	1	0	0	1	1	1	1	0	1	0	0	192	0	1
3	0	1	0	2	4	1	4	0	0	1	1	1	0	1
3	1	1	1	1	3	1	4	0	0	1	1	0	0	1
3	1	0	1	1	1	1	4	1	0	1	1	1	0	1
1	0	1	0	1	1	1	1	0	1	0	0	26	0	1
2	0	0	0	3	4	1	4	0	0	1	1	0	0	1
2	1	1	1	1	4	1	1	0	1	1	1	39	0	1
3	0	1	0	1	3	1	1	0	1	1	1	4	0	1
3	1	1	1	1	1	2	5	0	0	1	1	1	0	1
3	0	0	0	1	1	1	1	0	1	1	0	58	0	1
1	0	1	1	3	1	2	2	0	1	0	0	52	0	1
3	0	1	1	1	1	2	2	0	1	0	0	83	0	1
1	1	1	1	2	1	1	1	0	1	1	1	10	0	1
2	0	0	1	1	1	1	1	0	1	1	1	79	0	1
3	1	1	1	3	1	1	4	0	0	1	1	1	0	1
3	1	1	1	3	3	1	4	0	0	1	1	1	0	1
1	1	1	1	1	4	3	3	0	1	1	1	5	0	1
3	0	1	0	1	1	1	4	1	0	1	0	1	0	1
1	1	0	0	1	1	1	4	1	0	1	1	12	1	1
2	1	1	1	3	4	2	2	0	1	0	0	119	0	1
3	0	1	1	3	1	1	1	0	1	1	1	1	0	1
3	0	1	1	1	1	1	4	1	0	1	1	2	0	1
1	0	0	0	1	1	3	6	1	0	1	1	17	0	1
1	0	1	1	3	4	1	1	1	1	1	1	4	0	1
3	0	1	1	1	1	3	3	0	1	1	1	3	0	1
3	1	1	1	1	2	3	6	0	0	1	1	2	0	1
2	1	1	1	1	1	1	1	1	1	1	1	3	0	1
1	1	0	0	1	4	1	1	1	1	1	1	1	1	1
1	1	1	1	1	4	1	1	0	1	1	1	14	0	1
1	1	0	0	1	4	1	1	0	1	1	1	3	0	1
1	1	0	1	1	4	1	1	1	1	1	1	26	0	1
3	0	0	0	1	3	1	4	0	0	1	1	2	0	1
1	1	0	1	1	4	3	3	0	1	1	1	4	0	1
1	1	1	0	1	2	1	4	1	0	1	1	9	1	1
2	1	0	1	1	1	1	4	1	0	1	1	6	0	1
2	0	1	1	1	4	1	1	1	1	1	1	20	0	1
1	0	0	0	3	4	1	4	1	0	1	1	4	1	1
3	0	1	0	1	1	1	4	0	0	1	1	0	0	1
2	1	0	1	1	1	1	4	0	0	1	1	1	0	1
2	0	1	1	1	3	1	1	1	1	1	1	8	0	1
3	0	1	1	1	3	1	4	0	0	1	1	2	0	1
2	1	1	1	1	4	1	1	0	1	0	0	14	0	1
1	1	0	0	1	4	1	4	0	0	1	1	36	0	1
2	1	1	1	1	4	1	1	0	1	1	1	2	0	1
2	1	1	1	1	1	1	1	0	1	1	1	0	0	1
3	0	1	0	1	4	1	4	1	0	1	1	28	0	1
3	0	1	0	1	2	2	2	0	1	1	1	0	0	1
2	0	1	1	1	4	1	1	0	1	0	0	6	0	1
3	1	0	1	1	1	1	4	1	0	1	1	2	0	1
3	0	0	0	1	4	1	4	1	0	1	1	13	0	1
1	0	0	0	1	1	1	4	1	0	1	1	3	1	1
2	1	1	1	1	1	1	4	1	0	1	1	19	0	1
3	0	0	0	1	1	1	4	0	0	1	1	1	0	1
1	0	0	0	1	4	3	6	0	0	1	1	26	0	1
3	0	0	1	1	4	1	1	0	1	1	1	3	0	1
1	0	0	0	1	4	1	4	1	0	1	1	1	0	1
2	0	0	1	1	1	3	3	0	1	1	1	4	0	1
2	1	0	1	3	1	1	4	1	0	1	1	0	0	1
3	1	0	1	1	1	1	1	0	1	1	1	4	0	1
1	1	1	1	3	1	2	2	1	1	1	1	15	0	1
2	1	0	1	3	3	1	1	1	1	1	1	8	0	1
1	0	1	0	1	1	1	1	1	1	0	0	3	0	1
1	1	1	1	2	1	1	1	0	1	0	0	0	0	1
1	0	0	1	1	4	1	1	0	1	0	0	193	0	1
1	1	1	0	1	1	2	2	0	1	0	0	75	0	1
2	0	1	1	1	1	1	1	0	1	0	0	16	0	1
2	1	1	1	1	1	1	1	0	1	0	0	29	0	1
2	1	1	1	1	4	1	1	0	1	0	0	88	0	1
1	1	1	1	1	2	2	2	0	1	0	0	14	0	1
1	0	0	0	1	1	1	1	1	1	1	1	106	0	1
2	1	0	1	3	1	3	3	1	1	1	1	26	0	1
2	1	0	1	1	1	3	3	0	1	0	0	185	0	1
2	0	0	1	1	1	1	1	1	1	1	1	32	0	1
1	0	0	0	1	1	3	6	0	0	1	1	1	0	1
2	0	0	0	1	1	1	1	0	1	1	1	23	0	1
2	0	1	1	2	4	2	2	1	1	0	0	80	0	1
2	0	0	1	3	4	1	1	0	1	1	1	2	0	1
3	0	0	1	1	1	1	1	0	1	1	0	118	0	1
1	0	0	1	1	4	3	3	1	1	1	1	8	0	1
1	0	1	0	3	1	2	2	0	1	0	0	74	0	1
2	0	0	1	1	3	1	4	1	0	1	1	5	0	1
2	0	0	1	1	1	1	1	0	1	0	0	180	0	1
3	0	1	1	1	1	1	4	0	0	1	1	1	0	1
3	0	0	1	1	1	1	4	0	0	1	1	0	0	1
2	0	1	1	1	1	1	1	0	1	1	1	1	0	1
2	0	1	1	1	4	1	1	0	1	1	1	1	0	1
1	0	0	1	3	1	1	1	0	1	0	0	168	0	1
2	1	1	1	1	1	1	1	0	1	1	1	3	0	1
1	1	0	1	1	4	1	1	1	1	1	1	102	0	1
1	1	0	1	1	1	1	1	0	1	1	1	19	0	1
2	0	1	0	1	1	1	1	0	1	0	0	3	0	1
3	0	0	0	1	1	1	4	1	0	1	0	16	0	1
2	0	0	1	1	1	3	3	0	1	1	1	15	0	1
3	1	0	1	1	4	1	4	1	0	1	1	2	0	1
3	0	1	1	1	4	1	4	0	0	1	1	3	0	1
1	1	1	1	3	4	1	1	1	1	0	0	37	0	1
2	0	0	0	1	3	1	1	1	1	1	1	12	0	1
1	0	0	0	2	1	1	4	1	0	1	1	3	1	1
2	0	1	1	1	1	1	1	0	1	1	1	59	0	1
3	1	0	1	1	1	3	6	1	0	1	1	10	0	1
2	0	1	0	1	1	1	1	0	1	1	1	41	0	1
2	1	1	1	1	1	1	1	0	1	1	1	8	0	1
2	0	1	0	1	3	1	1	0	1	1	1	3	0	1
2	0	1	1	1	4	1	1	0	1	0	0	111	0	1
3	0	0	0	1	1	1	4	0	0	1	1	1	0	1
2	0	0	1	1	1	3	6	0	0	1	1	3	0	1
2	1	0	0	1	1	3	3	0	1	1	1	16	0	1
1	1	0	0	1	3	3	3	0	1	0	0	160	0	1
3	0	0	0	3	1	1	4	1	0	1	1	6	0	1
1	0	0	1	1	4	1	1	0	1	1	1	1	0	1
2	1	1	1	3	1	1	1	0	1	0	0	23	0	1
1	1	0	0	2	1	1	4	1	0	1	1	1	1	1
1	1	0	0	1	1	1	1	1	1	1	1	29	1	1
1	0	0	0	2	1	3	3	0	1	0	0	171	0	1
2	1	1	1	1	1	1	1	0	1	0	0	6	0	1
2	0	1	1	1	4	1	4	1	0	1	1	1	0	1
3	0	1	1	1	4	1	1	0	1	0	0	46	0	1
2	1	0	1	3	4	1	4	0	0	1	0	3	1	1
1	0	1	1	1	1	1	1	0	1	0	0	56	0	1
1	1	1	1	1	1	1	1	0	1	0	0	44	0	1
1	1	1	1	2	1	3	3	0	1	0	0	70	0	1
3	1	0	1	1	3	1	4	1	0	1	1	7	0	1
3	1	0	1	1	1	3	3	0	1	1	1	116	0	1
1	1	1	1	1	1	1	1	0	1	1	1	5	0	1
1	0	1	1	1	4	2	2	0	1	0	0	90	0	1
3	0	1	1	1	1	1	1	0	1	1	1	30	0	1
3	0	1	1	1	1	1	4	0	0	1	1	1	0	1
3	0	1	0	1	1	1	4	1	0	1	1	77	0	1
3	1	0	1	1	3	1	1	0	1	1	1	3	0	1
3	0	1	1	1	4	3	3	0	1	1	1	5	0	1
1	0	0	1	1	4	1	1	1	1	1	1	11	0	1
3	0	1	0	1	2	1	4	1	0	1	1	1	0	1
2	1	0	0	3	1	1	1	0	1	1	1	78	0	1
3	1	1	1	1	3	1	1	1	1	1	1	7	0	1
2	0	0	1	1	3	1	4	0	0	1	1	0	0	1
1	1	0	0	1	1	1	4	1	0	1	1	78	0	1
2	1	0	1	1	4	1	4	0	0	1	1	0	0	1
1	1	1	1	1	2	1	1	0	1	0	0	39	0	1
1	1	0	1	1	1	1	1	0	1	1	0	2	0	1
1	0	1	0	1	1	1	1	0	1	0	0	57	0	1
2	1	1	0	1	4	1	1	0	1	0	0	37	0	1
3	1	0	0	1	4	1	4	0	0	1	1	1	0	1
2	0	0	0	1	4	1	4	0	0	1	1	1	0	1
1	1	1	1	1	3	1	1	0	1	0	0	116	0	1
1	0	0	0	2	3	1	4	0	0	1	1	0	1	1
1	1	0	1	3	2	1	1	0	1	1	1	149	0	1
2	0	0	0	1	1	1	1	0	1	1	1	2	0	1
2	0	1	1	1	1	1	4	1	0	1	1	7	0	1
1	1	0	1	1	1	1	1	0	1	1	1	10	0	1
3	1	0	0	1	1	3	6	0	0	1	1	0	0	1
1	0	1	0	1	3	1	1	0	1	1	1	23	0	1
1	1	1	1	2	4	1	1	0	1	0	0	11	0	1
3	1	0	1	3	1	1	4	0	0	1	1	3	0	1
3	0	0	1	1	4	1	1	0	1	1	1	5	0	1
1	1	0	1	1	2	3	6	1	0	1	1	2	1	1
2	1	1	1	1	1	3	3	0	1	0	0	5	0	1
2	0	1	0	3	2	3	6	1	0	1	1	1	0	1
3	0	0	0	1	1	3	6	0	0	1	0	77	0	1
2	0	0	1	1	1	1	1	0	1	1	0	205	0	1
3	0	0	1	1	1	1	4	0	0	1	1	0	0	1
2	1	0	1	1	1	1	1	0	1	0	0	136	0	1
2	0	1	0	1	1	1	1	0	1	1	1	21	0	1
3	0	0	1	1	2	3	3	0	1	1	1	6	0	1
2	0	1	1	1	3	1	1	0	1	1	1	2	0	1
3	0	1	1	1	1	3	3	0	1	1	1	1	0	1
3	1	1	0	1	1	1	1	0	1	1	0	87	0	1
1	1	1	1	3	1	1	1	0	1	0	0	24	0	1
3	0	1	1	1	1	1	1	0	1	1	1	3	0	1
2	0	0	1	3	1	3	3	0	1	1	1	4	0	1
2	0	1	0	1	3	1	1	0	1	1	0	3	0	1
1	0	1	1	1	1	2	2	0	1	0	0	73	0	1
2	0	1	0	1	4	1	1	0	1	0	0	68	0	1
3	0	1	0	1	1	2	2	0	1	1	1	91	0	1
1	0	0	1	1	1	1	4	1	0	1	1	9	1	1
3	0	1	0	1	4	1	4	0	0	1	1	7	0	1
2	1	1	1	3	2	3	3	0	1	1	1	32	0	1
2	1	1	1	1	1	1	1	0	1	1	0	3	0	1
2	0	0	0	1	1	3	3	1	1	1	0	40	0	1
3	1	0	0	1	1	1	1	0	1	1	1	83	0	1
1	1	0	0	1	1	1	1	1	1	1	1	15	0	1
1	0	1	0	1	1	1	1	0	1	0	0	92	0	1
3	0	0	1	1	4	3	3	0	1	1	1	62	0	1
1	1	0	0	1	1	1	1	1	1	1	1	60	0	1
1	0	1	1	1	4	1	1	1	1	1	1	6	0	1
1	0	1	1	1	2	1	1	0	1	0	0	82	0	1
1	0	1	1	1	3	1	1	0	1	0	0	79	0	1
1	0	1	1	1	4	1	1	0	1	0	0	31	0	1
3	1	1	1	1	1	1	1	0	1	1	1	9	0	1
1	1	1	0	1	4	1	1	0	1	0	0	106	0	1
3	0	0	1	1	1	3	3	0	1	1	1	25	0	1
2	1	1	1	3	1	3	3	0	1	0	0	115	0	1
3	1	0	1	1	1	1	1	0	1	1	1	0	0	1
2	1	0	1	1	2	3	3	1	1	1	1	26	0	1
1	1	0	1	2	1	3	3	1	1	1	1	27	0	1
2	0	0	1	3	4	1	1	0	1	0	0	45	0	1
1	1	1	0	1	2	1	4	1	0	1	1	3	1	1
2	1	1	0	3	3	1	1	0	1	0	0	11	0	1
2	0	0	1	1	1	1	4	0	0	1	0	47	0	1
3	1	1	1	1	4	1	4	0	0	1	0	0	0	1
2	1	0	0	1	1	1	4	1	0	1	1	1	0	1
2	1	0	1	1	3	1	4	1	0	1	0	14	0	1
2	1	0	0	1	1	1	1	0	1	1	1	0	0	1
2	0	0	0	1	1	1	1	0	1	0	0	149	0	1
2	1	1	1	3	1	1	1	0	1	0	0	6	0	1
3	0	1	1	3	4	1	4	0	0	1	1	1	0	1
3	1	1	1	1	4	2	2	0	1	1	1	7	0	1
3	1	0	1	1	1	1	4	1	0	1	1	2	0	1
1	1	0	0	1	1	1	1	1	1	0	0	73	0	1
2	0	1	1	1	1	3	3	0	1	1	1	6	0	1
2	0	1	1	1	2	3	3	0	1	0	0	15	0	1
1	0	1	1	1	1	1	1	0	1	1	1	7	0	1
2	1	1	1	1	1	2	2	0	1	1	0	31	1	1
2	1	0	1	1	1	3	3	1	1	1	1	30	0	1
3	0	1	0	1	3	1	1	0	1	1	1	2	0	1
3	0	0	0	1	2	1	4	1	0	1	1	0	0	1
1	0	0	0	1	1	1	1	0	1	1	1	98	0	1
2	1	1	1	1	1	1	1	0	1	0	0	36	0	1
2	0	0	0	1	4	1	1	1	1	1	0	2	0	1
1	0	1	1	3	1	3	3	0	1	1	1	5	0	1
2	1	1	1	1	4	1	4	0	0	1	0	0	0	1
1	1	0	1	1	1	1	1	1	1	1	1	21	0	1
1	1	0	0	1	1	3	3	0	1	0	0	161	0	1
3	1	0	1	1	1	1	4	0	0	1	1	3	0	1
2	1	1	1	1	1	3	3	1	1	0	0	3	0	1
1	0	1	1	1	1	1	1	0	1	0	0	9	0	1
2	0	0	1	1	1	1	1	1	1	1	1	10	0	1
1	1	0	0	1	1	1	4	0	0	0	0	185	0	1
2	1	0	0	1	4	1	1	0	1	1	1	14	0	1
2	1	1	1	1	1	1	1	0	1	1	1	2	0	1
2	0	1	1	1	1	1	1	0	1	1	1	10	0	1
1	1	1	1	1	3	1	1	0	1	1	1	11	0	1
1	1	1	1	1	1	3	6	0	0	0	0	1	0	1
2	0	0	0	1	4	1	1	0	1	1	0	0	0	1
1	0	0	1	3	1	1	4	1	0	0	0	159	0	1
1	1	0	0	1	4	1	1	1	1	1	1	7	0	1
2	0	1	0	3	3	1	1	1	1	0	0	10	0	1
1	1	1	1	3	1	1	1	1	1	1	1	14	0	1
3	0	1	1	3	4	1	1	0	1	0	0	48	0	1
1	1	0	0	1	3	1	1	1	1	1	1	29	0	1
1	1	0	1	1	3	1	1	0	1	1	0	82	0	1
2	1	0	1	1	1	3	3	0	1	1	1	31	0	1
1	1	1	1	1	4	1	1	0	1	0	0	71	0	1
2	1	1	1	1	4	1	1	0	1	1	1	14	0	1
1	1	1	1	1	2	3	3	0	1	0	0	3	0	1
1	1	0	0	1	4	1	4	0	0	1	0	0	0	1
2	1	1	1	1	1	1	1	0	1	1	1	52	0	1
2	1	1	1	1	1	1	4	0	0	1	1	0	0	1
1	1	0	0	1	1	1	4	1	0	1	1	1	0	1
2	1	0	1	1	3	1	1	0	1	1	1	4	0	1
1	0	1	1	1	1	1	1	0	1	0	0	52	0	1
3	1	1	1	3	1	1	4	1	0	1	0	35	0	1
1	0	0	0	1	4	1	4	0	0	1	1	1	0	1
2	0	0	1	1	3	1	1	0	1	0	0	139	0	1
3	0	1	1	1	1	3	3	0	1	0	0	10	0	1
2	0	1	0	1	1	2	2	0	1	1	0	14	0	1
2	0	0	0	1	1	1	1	1	1	1	1	38	0	1
3	1	0	1	1	1	1	4	1	0	1	0	2	0	1
2	0	0	0	1	4	1	1	0	1	1	1	25	0	1
2	0	0	1	1	4	1	1	1	1	1	1	38	0	1
2	0	0	0	1	1	1	4	0	0	1	1	66	0	1
2	0	1	1	1	4	1	1	0	1	0	0	2	0	1
3	1	0	1	1	1	1	1	1	1	1	1	7	0	1
1	1	1	0	1	3	1	1	0	1	1	1	9	0	1
2	0	1	0	3	4	1	1	0	1	1	1	6	0	1
2	0	1	1	1	1	2	5	0	0	1	1	2	0	1
3	0	0	1	1	1	1	1	0	1	1	0	15	0	1
3	1	1	1	1	1	1	4	0	0	1	1	0	0	1
2	1	0	1	1	1	3	6	0	0	0	0	182	0	1
3	1	0	1	1	4	1	4	0	0	1	1	0	0	1
2	1	0	1	1	2	1	4	0	0	1	0	1	0	1
2	1	1	1	1	3	2	5	0	0	1	1	7	0	1
3	1	0	1	1	1	1	4	1	0	1	1	1	0	1
2	0	0	0	1	4	1	1	0	1	1	1	8	0	1
2	0	1	1	1	1	1	1	0	1	1	1	4	0	1
3	1	1	1	1	4	1	1	0	1	1	1	0	0	1
1	0	1	1	1	4	1	1	1	1	0	0	66	0	1
1	0	1	1	1	1	1	1	0	1	0	0	113	0	1
2	1	0	0	1	4	1	1	0	1	1	1	25	0	1
1	1	0	0	1	3	3	6	0	0	1	1	1	1	1
2	1	1	1	3	1	1	1	0	1	0	0	104	0	1
1	1	0	1	1	3	3	3	0	1	0	0	203	0	1
3	1	1	1	3	4	1	4	1	0	0	0	3	0	1
2	0	0	1	1	1	1	1	1	1	1	1	23	0	1
3	0	1	1	3	1	1	1	0	1	0	0	4	0	1
2	1	0	1	3	4	1	4	1	0	1	0	2	0	1
3	1	1	1	1	1	3	3	1	1	0	0	30	0	1
3	0	1	0	1	1	2	2	0	1	1	1	13	0	1
3	0	1	1	1	1	2	5	1	0	1	1	7	0	1
2	1	0	1	3	4	1	1	0	1	1	1	23	0	1
1	1	1	0	1	2	2	2	0	1	0	0	38	0	1
3	0	0	0	1	1	3	3	0	1	1	1	6	0	1
2	1	0	1	1	1	1	1	1	1	1	1	3	0	1
1	0	0	0	2	1	1	4	1	0	0	0	190	0	1
2	0	1	0	1	1	1	1	1	1	1	1	28	0	1
2	1	0	1	1	4	2	2	1	1	1	1	33	0	1
2	1	1	1	3	1	1	1	0	1	1	1	4	0	1
3	0	1	1	1	3	1	1	0	1	0	0	70	0	1
1	0	1	1	2	3	3	3	0	1	0	0	87	0	1
2	0	1	1	1	1	1	1	0	1	1	1	6	0	1
2	0	1	0	1	1	1	1	1	1	1	1	12	0	1
2	1	1	1	3	1	3	3	0	1	1	1	8	0	1
3	0	1	1	1	1	1	1	0	1	0	0	43	0	1
2	1	1	1	1	1	1	1	0	1	0	0	35	0	1
2	1	1	0	2	3	1	1	0	1	1	1	0	1	1
1	0	1	0	1	1	1	1	1	1	0	0	79	0	1
3	0	1	1	1	4	1	4	0	0	1	1	10	0	1
3	1	0	1	3	1	3	6	1	0	1	1	19	0	1
3	1	0	1	1	3	3	6	0	0	1	1	0	0	1
1	1	1	1	3	4	1	1	0	1	1	1	0	0	1
3	0	0	0	2	1	1	4	1	0	1	1	3	0	1
3	1	0	1	1	4	1	4	0	0	1	0	0	0	1
3	0	1	1	1	1	1	1	1	1	1	1	5	0	1
3	1	0	1	1	1	1	4	0	0	1	1	1	0	1
1	0	1	0	1	3	2	5	1	0	1	1	13	0	1
2	0	1	1	1	2	1	1	0	1	0	0	96	0	1
2	1	0	0	1	1	3	3	1	1	1	0	3	0	1
3	0	0	1	3	1	3	3	1	1	1	1	40	0	1
2	1	1	1	1	4	1	1	0	1	1	1	17	0	1
1	1	1	1	3	3	1	1	1	1	1	0	8	0	1
2	1	0	1	1	1	1	1	0	1	1	1	7	0	1
3	1	1	1	1	1	1	4	0	0	1	1	1	0	1
3	1	1	1	1	1	1	4	0	0	1	1	0	0	1
3	1	1	0	1	2	3	6	0	0	1	1	0	0	1
2	1	0	0	2	1	1	1	0	1	1	1	5	0	1
1	0	1	1	1	1	1	1	0	1	0	0	30	0	1
1	0	1	0	1	4	1	1	0	1	0	0	24	0	1
1	1	1	1	1	1	1	1	0	1	0	0	104	0	1
1	1	0	0	1	4	1	1	0	1	1	1	12	0	1
3	1	1	1	3	1	2	5	0	0	1	0	1	0	1
1	1	0	1	1	2	1	1	0	1	1	1	12	0	1
2	0	0	1	1	1	1	1	0	1	1	1	1	0	1
2	0	1	1	1	4	3	6	0	0	1	1	2	0	1
3	0	0	1	1	2	1	1	0	1	1	1	8	0	1
3	1	0	1	1	1	1	1	0	1	1	1	57	0	1
3	1	0	0	3	4	3	6	0	0	1	1	4	0	1
2	0	0	0	1	4	1	1	0	1	1	1	2	0	1
1	1	0	0	3	4	1	1	1	1	1	1	52	0	1
2	1	1	1	1	4	2	2	0	1	0	0	1	0	1
1	1	0	1	1	4	1	1	0	1	1	1	0	0	1
2	1	0	0	1	2	3	6	0	0	1	1	0	0	1
2	0	1	1	1	4	1	1	0	1	0	0	8	0	1
3	1	1	0	3	1	1	4	0	0	1	1	2	0	1
2	0	0	1	1	4	1	1	0	1	0	0	131	0	1
2	1	1	1	1	1	3	3	0	1	0	0	47	0	1
1	0	0	0	3	1	1	1	0	1	0	0	127	0	1
1	0	1	1	3	3	1	1	0	1	1	1	3	0	1
1	1	1	1	1	1	1	1	0	1	1	1	6	0	1
3	0	1	1	1	1	1	1	0	1	1	1	7	0	1
1	1	0	1	1	4	1	1	1	1	1	1	1	0	1
3	0	0	0	1	2	1	4	0	0	1	0	27	0	1
1	1	0	0	2	1	1	1	1	1	0	0	133	0	1
2	1	1	1	1	2	1	1	0	1	1	0	1	0	1
3	0	1	0	1	4	1	4	0	0	1	1	2	0	1
2	1	0	0	1	3	3	3	1	1	1	1	53	0	1
3	1	0	1	1	1	1	1	0	1	1	1	22	0	1
2	0	1	0	1	1	1	1	0	1	0	0	3	0	1
2	0	0	0	1	4	1	4	1	0	1	1	4	0	1
1	1	1	1	3	3	1	4	1	0	1	1	2	0	1
1	0	1	1	3	1	2	2	0	1	0	0	6	0	1
2	1	1	1	1	1	1	1	0	1	1	1	36	0	1
1	0	1	1	1	1	1	1	1	1	0	0	71	0	1
2	1	1	1	1	4	1	1	0	1	1	1	5	0	1
3	0	1	1	1	1	1	1	1	1	1	1	5	0	1
2	0	1	1	3	1	1	1	1	1	1	1	52	0	1
2	1	1	1	3	2	1	1	0	1	1	1	2	0	1
2	1	1	1	3	1	1	1	0	1	1	1	6	0	1
2	1	1	1	1	1	2	2	0	1	0	0	16	0	1
3	1	1	1	1	4	3	3	0	1	1	1	2	0	1
3	0	1	0	1	2	1	1	1	1	0	0	17	0	1
2	0	1	0	1	4	1	1	0	1	1	1	2	0	1
3	0	1	1	1	1	1	1	0	1	0	0	10	0	1
2	1	1	1	1	1	1	1	0	1	0	0	37	0	1
3	0	0	0	1	1	1	4	0	0	1	1	2	0	1
1	1	0	0	3	1	1	4	1	0	0	0	178	0	1
1	1	1	1	1	1	1	1	0	1	0	0	80	0	1
2	1	1	1	2	2	1	1	1	1	1	0	45	0	1
3	1	0	1	3	1	1	1	0	1	1	1	3	0	1
2	1	1	0	1	2	1	1	0	1	1	1	6	0	1
1	1	1	0	1	1	2	2	0	1	0	0	60	0	1
3	1	0	1	1	1	1	4	0	0	1	1	1	0	1
2	1	0	0	1	2	3	6	0	0	1	1	1	0	1
3	1	1	0	1	3	3	3	0	1	1	1	61	0	1
1	0	1	0	1	4	1	1	1	1	1	1	2	1	1
1	1	1	0	2	1	3	3	0	1	1	1	15	1	1
1	1	0	1	1	4	1	1	1	1	1	1	36	0	1
1	1	1	0	1	2	2	2	0	1	0	0	71	0	1
2	0	1	0	1	1	2	5	0	0	1	1	1	0	1
2	0	1	0	1	4	1	1	1	1	1	1	15	0	1
3	0	1	0	1	1	1	4	0	0	0	0	0	0	1
3	1	0	1	3	1	1	1	0	1	1	1	2	0	1
3	1	1	0	1	1	1	1	0	1	1	1	6	0	1
2	0	1	0	1	1	1	4	0	0	1	1	2	0	1
3	1	0	1	1	1	3	3	0	1	1	1	31	0	1
1	1	0	0	1	1	3	3	1	1	1	1	46	0	1
2	0	1	1	1	3	1	1	0	1	0	0	11	0	1
1	0	0	0	1	1	1	1	0	1	1	1	23	0	1
3	0	0	0	3	4	1	4	0	0	1	1	1	0	1
2	0	1	1	3	2	1	4	0	0	1	1	0	0	1
1	1	1	1	2	1	1	1	0	1	0	0	91	0	1
2	1	1	1	1	1	1	1	0	1	0	0	106	0	1
2	1	0	1	3	1	1	4	1	0	1	0	65	0	1
3	1	1	1	1	1	1	1	0	1	1	1	33	0	1
1	1	0	0	1	1	3	3	1	1	0	0	165	0	1
3	0	0	0	1	1	3	6	1	0	1	1	2	0	1
2	0	0	0	1	1	3	6	0	0	1	1	3	0	1
3	0	0	0	1	4	3	3	0	1	1	0	139	0	1
3	1	1	1	1	1	1	4	0	0	1	1	0	0	1
2	0	1	1	1	2	1	1	0	1	0	0	115	0	1
1	1	1	0	1	1	1	1	0	1	1	1	16	0	1
2	0	1	1	1	4	3	3	1	1	0	0	4	0	1
2	1	0	1	1	1	1	1	1	1	1	0	24	0	1
2	1	0	1	1	1	1	1	1	1	1	1	10	0	1
1	1	1	0	1	3	1	1	1	1	1	1	4	1	1
1	1	1	0	1	2	1	4	1	0	1	1	0	1	1
3	0	1	0	1	2	3	3	0	1	1	1	2	0	1
2	1	0	1	3	4	3	3	1	1	0	0	213	0	1
3	0	0	1	1	1	1	1	0	1	1	0	84	0	1
3	1	1	1	1	2	2	5	0	0	1	1	0	0	1
1	1	0	0	1	1	1	4	0	0	1	1	0	1	1
2	1	1	1	1	1	1	1	0	1	1	1	2	0	1
2	1	0	1	1	1	3	3	0	1	1	1	20	0	1
3	0	0	0	1	1	1	1	1	1	1	1	9	0	1
3	1	1	1	1	1	1	1	1	1	1	1	11	0	1
3	0	0	0	1	1	1	1	1	1	1	1	2	0	1
2	1	0	1	1	1	2	2	0	1	0	0	126	0	1
2	1	1	1	3	1	1	4	0	0	1	1	2	0	1
1	1	0	0	1	2	1	1	1	1	0	0	146	0	1
1	0	0	1	1	2	2	2	0	1	1	1	89	0	1
1	0	1	0	2	1	3	3	0	1	1	0	13	0	1
3	0	1	1	1	2	1	1	0	1	1	1	18	0	1
1	0	0	1	1	1	3	3	0	1	1	1	1	0	1
2	1	0	0	1	3	3	3	0	1	0	0	121	0	1
2	0	0	0	1	1	1	1	0	1	1	1	1	0	1
3	0	1	1	3	4	1	4	0	0	1	1	0	0	1
2	1	1	1	1	3	1	4	1	0	1	1	4	0	1
1	1	0	0	1	4	1	4	1	0	1	1	4	0	1
2	0	1	1	1	3	1	1	0	1	0	0	47	0	1
1	1	1	0	1	1	1	1	0	1	1	1	3	0	1
1	1	0	0	1	4	1	1	1	1	0	0	5	0	1
1	0	1	1	1	4	1	1	0	1	0	0	36	0	1
2	1	1	1	3	1	1	1	0	1	0	0	100	0	1
1	1	0	1	1	1	1	1	1	1	1	1	11	0	1
2	0	0	1	1	2	1	1	1	1	1	1	2	0	1
1	0	0	0	1	1	3	3	1	1	0	0	185	0	1
3	0	1	1	1	1	1	1	0	1	1	1	3	0	1
1	1	1	0	2	4	1	1	0	1	1	1	0	1	1
1	0	0	0	2	4	1	4	1	0	1	1	4	1	1
2	0	0	0	1	3	1	1	0	1	1	1	41	0	1
1	1	1	1	1	1	1	1	0	1	1	1	2	0	1
1	0	0	1	1	1	1	1	1	1	0	0	162	0	1
1	1	0	0	1	1	1	1	0	1	1	1	11	1	1
3	0	0	1	1	4	1	1	1	1	1	1	5	0	1
1	1	1	1	1	3	2	2	1	1	0	0	25	0	1
3	0	1	1	1	2	3	3	0	1	1	1	2	0	1
3	1	0	0	1	1	1	1	0	1	1	1	136	0	1
3	0	0	1	1	4	1	4	0	0	1	1	2	0	1
1	0	1	1	1	1	1	1	0	1	0	0	73	0	1
2	0	1	1	1	3	1	1	0	1	1	1	37	0	1
2	1	0	0	1	1	3	3	1	1	1	1	30	0	1
2	0	1	1	1	1	1	1	0	1	0	0	54	0	1
2	0	1	0	1	2	1	1	0	1	1	1	1	0	1
2	1	1	1	1	1	1	1	0	1	0	0	78	0	1
3	0	1	0	1	1	1	1	0	1	1	0	7	0	1
1	1	1	1	1	1	1	1	0	1	0	0	17	0	1
1	0	0	0	1	3	1	1	1	1	1	1	2	0	1
2	1	0	1	3	4	2	2	0	1	1	1	4	0	1
2	1	0	1	1	3	1	1	0	1	1	0	1	0	1
3	1	0	1	1	1	1	1	0	1	1	1	7	0	1
2	0	1	1	1	2	1	1	0	1	0	0	1	0	1
1	1	1	0	2	1	1	1	0	1	1	1	14	1	1
3	1	1	1	1	1	1	1	0	1	0	0	14	0	1
1	1	0	1	1	1	1	1	1	1	1	1	173	0	1
1	0	1	1	1	4	1	1	0	1	1	1	1	0	1
3	0	0	0	1	1	1	1	0	1	1	1	115	0	1
3	1	1	0	1	1	1	1	1	1	1	1	3	0	1
2	0	0	1	1	4	1	1	0	1	1	1	5	0	1
2	0	1	1	1	1	3	3	0	1	1	1	6	0	1
2	1	0	1	1	1	1	1	1	1	1	0	46	0	1
1	1	0	1	3	4	1	1	1	1	1	1	181	0	1
1	0	0	1	1	1	3	3	0	1	1	1	40	0	1
2	1	0	1	1	1	3	3	0	1	1	1	4	0	1
3	0	1	0	1	1	1	1	0	1	0	0	0	0	1
3	0	0	0	1	4	3	6	1	0	1	1	4	0	1
2	1	1	1	1	1	1	4	1	0	1	1	4	0	1
3	0	1	0	1	1	1	1	0	1	0	0	85	0	1
3	1	1	0	1	4	1	1	0	1	1	1	49	0	1
2	0	1	0	1	4	1	1	0	1	1	1	26	0	1
3	0	1	1	1	1	1	1	0	1	0	0	89	0	1
1	1	0	0	1	4	1	1	1	1	1	0	7	0	1
3	1	1	1	1	1	1	1	0	1	1	0	39	0	1
2	0	1	1	3	1	1	1	0	1	1	0	0	0	1
1	0	0	1	3	1	1	1	1	1	0	0	182	0	1
3	0	1	1	3	1	3	6	0	0	0	0	36	0	1
3	1	1	1	1	1	1	4	0	0	1	1	0	0	1
1	1	0	1	1	1	3	6	0	0	1	1	3	0	1
1	1	0	1	1	4	1	1	1	1	1	1	7	0	1
1	0	1	1	1	1	3	3	0	1	0	0	22	0	1
2	0	0	1	1	1	3	6	0	0	1	1	1	0	1
2	0	0	1	1	1	1	4	0	0	1	1	91	0	1
3	1	0	1	1	1	1	1	1	1	1	1	6	0	1
3	0	1	0	1	1	2	5	0	0	1	1	2	0	1
2	0	1	1	1	3	1	4	0	0	1	0	0	0	1
2	1	0	0	1	1	1	1	0	1	1	1	1	0	1
2	1	1	1	1	4	1	1	1	1	0	0	99	0	1
1	1	1	1	1	3	1	1	0	1	1	1	39	1	1
1	1	1	1	1	1	2	2	0	1	1	0	16	0	1
1	1	1	1	1	1	1	1	0	1	0	0	44	0	1
1	1	1	0	1	4	1	1	0	1	1	1	4	0	1
1	1	1	1	1	2	2	2	0	1	0	0	83	0	1
1	1	0	1	1	4	1	1	1	1	1	1	53	0	1
2	1	1	1	1	4	2	2	0	1	0	0	25	0	1
1	0	1	1	2	2	2	2	0	1	1	1	7	0	1
2	1	0	0	1	1	3	3	1	1	1	1	12	0	1
3	0	1	1	1	4	1	1	0	1	1	1	13	0	1
3	0	1	1	1	4	1	1	0	1	1	1	18	0	1
1	1	0	1	2	1	1	4	0	0	1	1	0	1	1
1	0	0	1	1	4	1	1	1	1	1	1	1	0	1
3	0	1	0	1	4	2	5	0	0	1	1	1	0	1
3	0	1	1	1	2	1	1	0	1	0	0	7	0	1
3	0	0	1	1	3	1	4	0	0	1	1	2	0	1
1	0	1	0	1	3	1	1	0	1	1	1	0	0	1
1	1	1	1	1	4	1	1	1	1	0	0	61	0	1
2	0	0	1	1	3	1	1	0	1	0	0	144	0	1
3	1	0	0	1	1	3	6	0	0	1	1	0	0	1
1	1	0	1	1	3	1	4	0	0	1	0	71	0	1
2	0	0	0	1	3	1	1	1	1	1	1	48	0	1
2	1	0	1	1	1	1	1	0	1	1	1	1	0	1
1	1	1	1	3	3	1	1	0	1	0	0	40	0	1
3	0	1	1	1	1	1	1	0	1	1	1	5	0	1
2	0	1	1	1	1	1	1	0	1	0	0	87	0	1
1	1	0	1	1	1	1	1	1	1	1	1	32	0	1
1	1	0	1	1	1	1	1	1	1	1	1	10	0	1
2	0	1	1	1	1	3	3	1	1	0	0	12	0	1
2	0	1	0	1	1	2	2	0	1	1	1	13	0	1
2	0	1	1	1	1	1	1	0	1	1	1	3	0	1
1	1	0	0	1	4	1	4	1	0	1	0	8	0	1
3	1	1	1	1	1	1	4	1	0	1	0	6	0	1
3	0	0	0	1	1	1	1	0	1	1	1	0	0	1
2	0	0	1	3	1	1	1	0	1	1	1	21	0	1
2	1	1	1	1	4	2	2	0	1	0	0	81	0	1
1	0	0	1	1	2	3	6	1	0	1	1	84	0	1
2	0	1	1	3	1	1	1	0	1	0	0	15	0	1
2	0	0	1	3	4	1	4	0	0	1	0	2	0	1
3	0	0	1	1	3	3	3	0	1	1	1	5	0	1
2	0	0	1	1	1	1	4	1	0	1	1	1	0	1
1	1	1	1	1	1	1	1	1	1	1	1	2	1	1
3	0	0	1	1	4	3	6	1	0	1	1	4	0	1
2	1	1	1	3	4	1	4	0	0	1	1	15	0	1
1	0	1	0	1	1	3	3	0	1	0	0	84	0	1
1	0	0	0	2	1	1	1	1	1	1	1	137	0	1
2	0	1	0	1	1	3	6	1	0	1	1	2	0	1
1	0	0	1	3	1	1	4	0	0	1	1	1	0	1
2	0	1	0	1	1	1	1	0	1	0	0	95	0	1
3	1	1	0	1	1	1	4	0	0	1	1	2	0	1
1	0	0	1	1	1	1	1	1	1	1	0	217	0	1
3	0	0	0	1	4	1	1	1	1	1	1	5	0	1
1	0	1	0	3	1	3	3	0	1	0	0	43	0	1
1	1	0	1	1	1	1	1	0	1	1	1	4	0	1
1	0	0	0	1	1	3	3	0	1	0	0	157	0	1
1	0	0	0	1	1	3	3	0	1	1	0	2	0	1
3	0	0	0	1	1	2	2	0	1	1	1	9	0	1
3	1	0	1	1	1	3	6	0	0	1	1	17	0	1
1	0	0	1	2	1	3	6	0	0	0	0	164	0	1
1	0	0	1	1	4	1	1	1	1	1	1	28	0	1
3	0	1	0	3	3	1	1	0	1	1	1	77	0	1
2	1	1	0	1	1	3	3	1	1	1	1	30	0	1
2	1	1	0	1	1	3	6	0	0	1	1	10	0	1
2	1	1	1	1	1	1	1	0	1	1	1	29	0	1
3	0	0	0	2	1	3	3	0	1	1	1	19	0	1
2	0	1	1	1	4	1	4	1	0	1	1	9	0	1
2	1	1	1	2	1	3	6	0	0	0	0	8	0	1
1	0	0	0	2	4	1	4	1	0	1	1	4	1	1
3	0	0	0	1	1	1	4	1	0	1	1	11	0	1
3	1	0	1	1	3	3	3	1	1	1	1	9	0	1
3	0	1	1	1	1	3	3	0	1	0	0	31	0	1
1	1	0	1	1	4	1	1	1	1	1	0	65	0	1
3	0	1	1	1	4	1	1	1	1	1	1	25	0	1
1	0	1	1	1	1	1	1	0	1	0	0	82	0	1
1	1	0	0	1	2	3	6	0	0	1	1	2	0	1
1	1	0	0	1	1	1	4	1	0	1	1	36	1	1
3	0	1	1	1	4	1	1	0	1	0	0	1	0	1
3	0	0	0	1	1	1	1	0	1	1	1	21	0	1
2	1	0	1	1	1	1	1	0	1	1	1	7	0	1
2	0	0	0	3	1	1	4	0	0	1	1	27	0	1
2	0	0	0	1	3	1	1	0	1	1	1	4	0	1
1	1	1	0	1	1	1	1	1	1	0	0	78	0	1
3	0	0	0	1	2	1	4	0	0	1	1	4	0	1
3	1	1	1	1	1	1	1	0	1	0	0	61	0	1
2	1	1	0	1	4	1	1	0	1	1	1	3	0	1
2	0	1	0	3	1	1	1	0	1	0	0	4	0	1
3	0	0	1	1	4	1	4	1	0	1	1	1	0	1
2	1	1	1	1	3	2	2	0	1	0	0	40	0	1
1	0	1	0	1	2	3	3	0	1	0	0	32	0	1
3	1	1	0	1	4	1	1	0	1	0	0	11	0	1
2	0	0	0	1	4	1	4	0	0	1	1	1	0	1
3	1	0	1	1	4	1	4	1	0	1	0	5	0	1
3	0	1	0	1	1	1	1	0	1	0	0	8	0	1
1	0	0	0	1	4	1	4	0	0	1	1	0	1	1
2	1	0	1	1	4	1	1	0	1	1	0	132	0	1
3	0	1	0	1	1	1	1	0	1	1	1	33	0	1
2	0	1	1	1	1	2	2	0	1	1	0	31	0	1
1	1	1	1	1	1	1	1	0	1	0	0	22	0	1
1	0	1	0	1	3	1	1	0	1	0	0	39	0	1
2	1	0	0	1	1	1	1	0	1	1	1	10	0	1
1	1	0	1	1	4	1	4	0	0	1	1	0	0	1
2	0	0	0	3	3	1	4	0	0	1	1	2	0	1
3	0	0	1	3	1	1	1	1	1	1	1	6	0	1
1	0	1	0	1	4	2	2	0	1	0	0	81	0	1
1	1	1	1	1	4	1	1	0	1	1	0	42	0	1
1	1	0	1	3	1	3	3	0	1	1	0	143	0	1
1	1	0	1	1	1	1	1	0	1	1	1	56	0	1
3	0	1	0	1	1	1	1	0	1	1	1	2	0	1
2	1	0	1	1	4	1	4	0	0	1	1	0	0	1
1	0	1	0	1	1	1	1	0	1	0	0	37	0	1
2	0	1	1	1	4	1	4	0	0	1	1	1	0	1
3	1	1	1	1	1	1	1	1	1	1	1	4	0	1
2	1	0	1	3	4	1	4	1	0	1	1	1	0	1
2	1	0	1	1	4	1	1	0	1	1	1	30	0	1
2	0	0	0	1	3	3	6	0	0	1	1	1	0	1
2	1	1	0	1	1	1	1	0	1	1	1	48	0	1
1	1	1	0	1	4	1	1	0	1	1	1	10	0	1
2	1	1	1	1	1	1	1	0	1	1	0	83	0	1
3	0	0	0	1	1	1	1	0	1	1	0	4	0	1
1	0	1	0	1	4	1	1	0	1	0	0	28	0	1
1	0	0	0	1	1	3	3	1	1	1	1	70	1	1
2	0	1	0	3	1	1	1	0	1	0	0	2	0	1
1	0	0	1	3	4	1	1	0	1	1	0	3	0	1
1	0	0	0	2	2	3	6	1	0	1	1	4	1	1
2	1	1	1	1	3	1	1	1	1	1	1	10	0	1
2	1	0	1	1	1	3	3	0	1	1	1	8	0	1
3	1	1	1	1	3	1	4	1	0	1	1	61	0	1
1	1	0	0	2	1	1	1	1	1	1	1	93	0	1
1	0	1	1	1	1	2	2	0	1	1	1	11	0	1
3	0	1	1	3	1	1	1	0	1	0	0	7	0	1
3	0	0	1	1	1	1	4	0	0	1	1	1	0	1
2	1	1	1	1	3	1	1	0	1	1	1	7	0	1
1	1	0	1	1	1	1	1	0	1	1	1	75	0	1
2	0	0	1	1	1	1	1	0	1	1	1	16	0	1
1	1	0	0	1	1	3	6	0	0	0	0	48	0	1
1	1	0	0	1	1	1	4	1	0	1	1	2	1	1
2	1	1	0	1	1	1	1	0	1	0	0	32	0	1
2	1	0	1	3	2	1	1	1	1	1	0	17	0	1
2	0	1	0	1	1	1	1	0	1	1	1	3	0	1
3	1	1	0	1	4	1	4	0	0	1	1	0	0	1
2	1	1	1	1	1	2	2	0	1	0	0	68	0	1
1	0	0	1	3	1	3	6	0	0	1	1	1	0	1
1	1	0	1	1	1	1	1	1	1	1	1	15	0	1
2	0	0	0	1	1	1	4	0	0	1	0	2	0	1
2	1	1	1	1	1	2	2	0	1	0	0	77	0	1
3	1	1	0	1	1	1	4	1	0	1	1	1	0	1
2	0	0	1	1	1	3	3	1	1	1	1	29	0	1
1	1	1	0	2	1	1	4	1	0	0	0	11	0	1
1	0	0	0	2	1	3	6	1	0	1	1	0	0	1
2	0	1	1	1	1	1	1	0	1	1	0	24	0	1
3	1	1	1	1	1	1	1	0	1	1	1	1	0	1
1	1	0	0	1	2	3	3	0	1	0	0	124	0	1
3	1	1	1	1	1	1	1	0	1	1	1	1	0	1
1	1	1	1	1	2	1	1	0	1	0	0	8	0	1
2	0	1	1	1	1	1	1	0	1	0	0	39	0	1
1	1	0	0	2	3	3	6	0	0	1	1	1	1	1
1	1	0	0	2	1	1	1	0	1	1	1	0	1	1
3	1	1	1	1	2	3	6	0	0	1	1	3	0	1
2	0	1	1	1	4	1	1	0	1	0	0	54	0	1
3	0	1	1	1	1	1	4	0	0	0	0	0	0	1
1	0	0	0	1	1	1	1	1	1	1	1	95	0	1
3	0	0	0	2	4	1	4	1	0	1	1	2	0	1
3	0	1	1	1	4	1	1	0	1	1	1	13	0	1
2	0	0	0	1	1	3	3	1	1	0	0	125	0	1
3	1	1	1	1	1	1	1	0	1	1	1	3	0	1
2	1	1	1	1	1	3	3	1	1	1	1	19	0	1
3	1	0	1	1	1	1	4	1	0	1	1	9	0	1
3	1	0	1	1	1	3	3	0	1	1	0	2	0	1
3	1	1	1	3	1	1	1	1	1	0	0	0	0	1
1	0	1	0	1	1	1	1	0	1	0	0	8	0	1
2	1	1	1	1	3	1	1	0	1	1	1	25	0	1
2	1	1	1	3	1	1	1	1	1	1	1	21	0	1
1	1	1	1	3	1	2	2	0	1	0	0	25	0	1
3	1	1	1	1	1	2	5	0	0	0	0	1	0	1
1	0	0	1	3	1	1	1	1	1	1	1	18	0	1
3	0	1	0	1	4	3	3	0	1	0	0	1	0	1
2	0	1	0	3	1	1	1	0	1	0	0	54	0	1
1	1	0	0	1	4	1	4	1	0	1	0	1	0	1
2	1	0	1	1	1	1	1	0	1	1	0	10	0	1
1	1	1	0	1	1	3	6	0	0	0	0	6	0	1
1	1	1	0	3	4	1	4	0	0	1	1	0	0	1
2	1	0	1	1	4	1	1	0	1	1	1	1	0	1
1	0	0	0	1	1	1	4	0	0	1	0	0	0	1
2	0	1	1	1	1	2	2	0	1	0	0	27	0	1
3	1	0	1	1	1	3	6	1	0	1	1	11	0	1
2	0	0	1	3	1	1	4	1	0	1	1	55	0	1
2	1	0	1	1	1	1	1	1	1	1	1	45	0	1
2	1	0	1	1	1	1	1	0	1	1	1	4	0	1
3	1	1	0	1	1	1	1	0	1	1	1	4	0	1
1	1	1	0	2	4	1	1	0	1	0	0	111	0	1
2	0	1	1	1	1	1	4	0	0	1	1	2	0	1
3	1	1	0	1	1	1	1	0	1	1	0	1	0	1
2	1	1	1	1	4	2	2	0	1	1	1	66	0	1
1	1	0	0	1	4	1	1	0	1	1	1	0	1	1
2	0	0	1	1	2	3	6	1	0	1	1	4	0	1
1	1	0	0	1	1	3	6	0	0	1	1	5	0	1
2	1	1	0	2	1	1	1	0	1	1	1	2	0	1
1	0	1	1	1	1	2	2	0	1	0	0	7	0	1
3	0	1	1	1	3	1	4	0	0	0	0	0	0	1
1	1	1	0	1	1	1	1	0	1	1	1	4	1	1
3	1	1	1	1	4	1	4	1	0	1	1	0	0	1
3	1	1	1	1	1	3	3	0	1	1	1	3	0	1
1	1	1	0	1	3	2	2	0	1	1	1	2	0	1
3	0	0	0	1	3	1	4	0	0	1	1	0	0	1
1	1	1	1	1	4	2	2	0	1	1	1	62	0	1
2	0	0	0	1	1	3	3	1	1	1	1	13	0	1
3	0	1	0	1	3	1	1	1	1	1	1	5	0	1
3	0	0	0	2	4	1	4	0	0	1	1	2	0	1
3	1	0	1	1	1	1	4	1	0	1	1	51	0	1
1	1	0	1	1	1	1	4	0	0	0	0	94	0	1
2	1	1	1	1	3	2	2	0	1	1	1	11	0	1
2	1	1	0	1	3	1	4	0	0	1	1	4	0	1
2	1	1	1	1	4	3	3	0	1	0	0	1	0	1
3	1	1	0	1	4	3	3	0	1	1	1	2	0	1
2	1	1	1	1	1	1	1	0	1	1	1	1	0	1
3	1	0	1	3	1	3	3	0	1	1	1	8	0	1
2	1	0	1	1	4	1	1	0	1	1	1	2	0	1
1	1	0	1	1	4	1	4	0	0	1	1	22	0	1
1	1	0	1	1	2	1	1	0	1	0	0	185	0	1
1	1	0	0	1	1	1	4	1	0	0	0	166	0	1
3	0	1	1	1	1	1	1	0	1	0	0	23	0	1
3	0	1	0	1	4	1	1	0	1	1	1	1	0	1
2	1	0	1	3	4	1	4	0	0	1	1	1	0	1
2	1	0	1	1	1	3	3	1	1	1	1	42	0	1
1	1	1	0	3	1	1	1	0	1	0	0	113	0	1
3	0	0	0	1	4	3	3	0	1	0	0	129	0	1
3	0	0	1	1	1	1	1	1	1	1	1	3	0	1
1	1	1	0	1	1	2	5	0	0	1	1	29	0	1
3	0	0	1	1	1	1	4	0	0	1	1	0	0	1
2	1	1	1	1	1	1	1	0	1	0	0	16	0	1
1	0	1	1	2	1	1	1	0	1	0	0	23	0	1
1	0	1	1	3	4	2	2	1	1	1	1	2	0	1
3	1	0	1	1	1	3	3	0	1	1	1	3	0	1
2	0	1	1	1	3	1	1	0	1	0	0	89	0	1
1	1	1	0	1	1	2	2	0	1	0	0	64	0	1
1	0	1	1	2	1	1	1	0	1	0	0	26	0	1
1	1	0	0	1	1	1	4	0	0	1	1	0	1	1
1	1	1	0	2	4	2	5	0	0	1	1	1	0	1
3	1	0	1	1	4	1	1	0	1	1	0	15	1	1
3	1	0	0	1	3	1	4	0	0	1	1	2	0	1
1	0	0	1	3	3	1	1	0	1	1	1	56	0	1
3	0	0	1	1	1	1	1	0	1	1	1	1	0	1
1	0	1	0	1	1	1	1	0	1	1	1	11	0	1
3	1	1	1	3	1	1	1	0	1	1	1	2	0	1
1	0	1	1	1	4	1	1	0	1	0	0	111	0	1
3	1	1	1	1	4	1	1	0	1	0	0	0	0	1
2	0	1	0	1	4	1	1	0	1	1	1	2	0	1
3	0	1	0	1	1	1	1	0	1	1	0	111	1	1
1	0	1	1	1	1	1	1	0	1	0	0	113	0	1
1	1	0	0	3	1	1	4	1	0	1	1	0	1	1
1	1	0	0	3	4	1	4	1	0	1	1	35	0	1
1	0	1	0	1	1	3	6	0	0	0	0	31	0	1
1	1	0	1	1	1	1	4	0	0	1	1	0	0	1
3	0	0	1	1	4	1	4	0	0	1	1	1	0	1
3	0	0	1	1	1	1	1	1	1	1	1	9	0	1
2	0	1	0	1	4	1	1	0	1	1	1	4	0	1
2	1	1	1	1	1	3	3	0	1	0	0	69	0	1
2	0	1	1	1	2	1	1	0	1	0	0	25	0	1
3	0	1	1	1	1	1	1	0	1	0	0	44	0	1
3	0	1	0	3	1	1	1	0	1	1	0	8	0	1
3	0	0	0	1	1	1	1	0	1	1	0	0	0	1
1	1	1	0	1	1	1	1	0	1	1	1	21	0	1
1	0	1	0	1	1	1	4	0	0	1	1	0	0	1
2	1	1	1	1	4	1	1	0	1	0	0	13	0	1
1	1	1	0	3	1	3	3	1	1	0	0	103	0	1
1	1	1	1	3	2	1	1	0	1	0	0	3	0	1
1	1	1	0	1	1	3	3	0	1	0	0	2	0	1
1	1	1	1	1	4	1	1	0	1	1	1	14	0	1
3	0	1	0	1	1	1	1	0	1	1	1	26	0	1
1	1	1	1	1	3	1	1	0	1	0	0	7	0	1
3	0	1	0	1	3	1	4	0	0	1	1	3	0	1
1	1	1	0	1	1	1	1	0	1	1	1	10	0	1
2	0	1	0	1	1	2	2	0	1	1	0	22	0	1
2	1	0	0	1	4	1	1	1	1	1	1	2	0	1
1	1	1	1	3	1	3	3	0	1	1	0	7	1	1
2	0	0	0	1	2	3	6	0	0	1	1	1	0	1
2	0	0	1	1	4	1	1	0	1	1	1	3	0	1
2	1	1	0	3	4	1	4	0	0	1	1	0	0	1
3	1	1	0	1	1	1	1	0	1	1	1	6	0	1
2	1	0	1	1	1	1	1	0	1	1	0	170	0	1
1	1	1	0	2	1	1	4	0	0	0	0	12	0	1
1	0	1	1	1	2	2	2	0	1	1	1	15	0	1
2	1	1	1	1	4	1	1	0	1	0	0	62	0	1
3	0	1	0	2	3	1	4	0	0	1	1	9	0	1
2	1	1	0	1	1	1	1	0	1	0	0	28	0	1
3	0	0	0	1	1	1	4	0	0	1	1	0	0	1
1	0	1	0	1	4	1	4	0	0	1	1	0	0	1
1	0	1	1	3	4	1	1	1	1	1	0	70	0	1
2	0	1	1	3	1	1	1	0	1	0	0	65	0	1
2	1	1	1	1	1	3	3	0	1	1	1	1	0	1
3	0	0	0	1	1	3	6	1	0	1	1	12	0	1
2	1	1	1	1	4	1	1	0	1	0	0	72	0	1
3	0	1	1	1	4	1	1	0	1	0	0	62	0	1
2	1	1	0	1	1	1	1	0	1	1	1	45	0	1
3	0	1	0	1	1	1	1	0	1	1	1	4	0	1
2	0	1	0	1	2	2	2	0	1	0	0	4	0	1
2	1	0	1	1	4	1	1	1	1	1	1	12	0	1
1	1	0	1	1	3	1	1	1	1	1	1	43	0	1
1	0	0	0	1	4	1	1	0	1	1	1	30	0	1
2	1	0	1	1	4	1	1	1	1	1	1	2	0	1
1	0	1	0	3	4	1	1	1	1	1	1	3	0	1
3	0	1	1	1	3	1	4	1	0	0	0	4	0	1
3	1	0	1	1	1	1	4	1	0	1	1	6	0	1
1	1	0	0	1	1	3	6	1	0	1	1	88	1	1
2	0	0	0	1	1	1	4	1	0	1	1	79	0	1
1	1	1	1	1	3	1	1	0	1	1	1	16	0	1
1	1	0	1	1	1	3	6	1	0	1	1	1	1	1
3	1	0	1	1	3	3	6	1	0	1	1	2	0	1
1	1	1	1	1	1	1	1	0	1	0	0	33	0	1
2	0	1	1	1	4	3	3	1	1	1	1	18	0	1
3	0	0	0	1	2	1	4	1	0	1	1	24	0	1
1	1	1	1	1	4	1	1	0	1	1	1	45	0	1
3	0	1	0	3	4	1	1	0	1	1	1	7	0	1
1	0	0	1	1	1	1	1	0	1	1	1	81	0	1
3	1	0	0	1	1	1	4	1	0	1	1	0	0	1
2	0	0	0	1	2	1	1	0	1	0	0	123	0	1
3	0	1	1	1	1	1	1	0	1	0	0	55	0	1
2	1	0	1	1	3	1	1	1	1	1	1	23	0	1
1	0	1	1	1	1	1	4	0	0	0	0	40	0	1
3	0	1	0	1	1	1	4	0	0	1	1	1	0	1
3	1	1	1	3	4	2	2	1	1	0	0	3	0	1
3	1	1	1	3	1	1	4	0	0	1	1	9	0	1
1	1	0	1	1	2	3	3	0	1	0	0	224	0	1
2	0	0	0	1	4	1	1	0	1	1	1	23	0	1
3	0	1	1	1	1	3	3	0	1	0	0	75	0	1
2	0	0	0	1	2	1	4	0	0	1	1	2	0	1
3	0	1	1	3	1	1	1	0	1	0	0	4	0	1
2	0	0	1	1	3	1	1	0	1	1	1	93	0	1
1	0	0	0	2	4	3	6	1	0	1	1	17	0	1
1	0	0	0	1	1	3	3	1	1	0	0	233	0	1
3	0	1	1	1	1	1	1	0	1	0	0	4	0	1
3	0	1	1	1	1	1	1	0	1	0	0	3	0	1
1	0	1	1	1	1	3	3	0	1	0	0	48	0	1
3	0	1	1	1	1	2	2	0	1	0	0	70	0	1
1	1	0	0	1	4	1	4	0	0	1	1	0	1	1
3	1	0	1	1	4	1	1	0	1	1	1	3	0	1
2	1	1	1	1	3	1	4	0	0	1	1	1	0	1
2	0	0	0	3	4	1	4	0	0	1	1	1	0	1
2	0	0	0	1	1	1	1	1	1	0	0	155	0	1
2	1	0	1	1	1	3	3	1	1	1	1	3	0	1
2	0	0	0	3	1	1	1	1	1	1	1	13	0	1
1	0	1	1	1	1	1	1	1	1	0	0	36	0	1
1	1	1	1	1	3	1	1	1	1	1	1	20	0	1
2	1	0	1	1	1	1	1	0	1	1	1	8	0	1
3	1	0	1	1	1	1	1	0	1	1	0	61	0	1
1	0	0	1	1	1	3	3	0	1	0	0	161	0	1
1	1	1	1	3	4	1	1	0	1	0	0	24	0	1
3	0	0	1	3	3	1	4	1	0	0	0	1	0	1
2	1	0	0	1	4	1	1	0	1	1	1	1	0	1
2	1	0	1	1	1	1	1	0	1	1	1	2	0	1
3	1	1	1	1	1	1	4	1	0	1	1	1	0	1
2	1	1	0	3	4	1	1	0	1	1	1	10	0	1
2	0	0	1	1	4	1	1	1	1	0	0	202	0	1
3	0	1	1	1	1	1	1	0	1	1	1	8	0	1
1	1	0	0	1	4	3	3	0	1	1	1	1	0	1
1	1	1	1	1	1	1	1	0	1	1	1	3	0	1
3	0	0	1	1	1	1	4	1	0	1	1	13	0	1
3	0	0	1	1	1	1	4	1	0	1	1	1	0	1
2	1	1	1	3	1	1	1	1	1	1	1	8	0	1
2	1	1	1	3	1	1	1	0	1	0	0	52	0	1
1	0	0	1	3	1	3	3	0	1	0	0	169	0	1
3	1	1	1	1	1	1	1	0	1	1	1	2	0	1
2	1	0	1	3	4	1	4	0	0	1	1	4	0	1
1	0	0	1	3	2	1	1	0	1	1	1	6	0	1
2	1	1	1	3	1	1	4	0	0	1	1	1	0	1
2	0	1	1	1	1	3	6	0	0	1	0	14	0	1
2	0	1	1	1	4	2	2	0	1	1	0	2	0	1
2	0	1	0	1	2	1	4	0	0	1	1	0	0	1
3	0	1	0	2	1	1	4	1	0	0	0	40	0	1
1	1	1	1	1	1	1	1	0	1	0	0	20	0	1
2	1	1	0	1	4	1	1	0	1	1	1	51	0	1
2	0	1	1	1	4	1	1	0	1	0	0	24	0	1
1	1	1	1	1	1	1	4	1	0	1	1	4	0	1
3	1	1	1	1	1	1	1	0	1	1	1	17	0	1
2	1	1	1	1	1	1	1	0	1	1	0	42	0	1
1	0	1	0	2	2	3	3	0	1	0	0	46	0	1
1	1	1	0	1	1	1	1	0	1	0	0	32	0	1
3	1	1	1	1	2	1	1	0	1	1	1	2	0	1
2	0	1	1	1	3	1	4	0	0	1	1	0	0	1
2	1	1	1	3	4	1	1	0	1	1	1	6	0	1
3	0	1	0	3	3	3	3	0	1	1	1	3	0	1
1	1	1	0	1	4	1	1	0	1	0	0	74	0	1
3	0	0	1	1	4	1	4	0	0	1	0	0	0	1
2	1	1	1	1	4	1	1	1	1	1	1	4	0	1
3	1	1	1	1	1	1	1	0	1	1	1	44	0	1
3	1	1	0	1	4	1	1	0	1	1	1	2	0	1
3	0	1	0	1	2	1	1	0	1	1	1	1	0	1
1	1	0	1	1	2	1	1	0	1	1	1	84	0	1
2	1	0	1	1	1	1	1	1	1	1	0	165	0	1
3	1	0	1	1	4	1	4	0	0	1	0	0	0	1
2	1	1	1	1	4	1	4	0	0	1	0	0	0	1
2	1	0	1	1	3	1	1	0	1	1	1	1	0	1
1	0	0	1	1	1	3	3	1	1	1	1	43	0	1
1	0	0	1	1	3	1	1	1	1	1	1	68	0	1
3	0	0	0	1	4	1	1	0	1	1	1	5	0	1
2	0	1	1	1	1	1	1	0	1	0	0	69	0	1
2	0	0	0	1	1	1	4	0	0	1	0	22	0	1
2	1	1	0	3	4	1	1	0	1	0	0	49	0	1
1	1	0	0	1	2	1	4	1	0	1	1	1	1	1
3	1	0	0	1	1	1	4	1	0	1	1	13	0	1
1	1	0	1	1	1	1	1	1	1	1	1	3	0	1
1	1	1	1	1	1	1	1	0	1	1	1	2	0	1
2	1	0	1	1	4	1	1	0	1	1	1	56	0	1
1	1	1	0	2	1	1	1	0	1	1	1	1	0	1
3	0	0	1	1	1	1	4	1	0	1	1	1	0	1
2	0	1	0	3	4	1	1	0	1	0	0	18	0	1
2	1	0	0	1	3	1	1	0	1	1	1	71	0	1
1	1	0	1	3	1	1	1	0	1	1	1	42	0	1
1	0	0	1	1	4	1	4	0	0	1	1	0	0	1
2	0	1	0	1	3	1	1	0	1	0	0	9	0	1
2	1	1	1	1	1	1	1	0	1	0	0	64	0	1
3	0	1	1	1	1	1	1	0	1	0	0	35	0	1
2	1	0	1	1	1	1	1	1	1	1	1	11	0	1
3	0	0	0	1	4	1	1	0	1	1	1	21	0	1
3	1	0	0	1	3	3	6	1	0	1	1	22	0	1
1	0	1	1	3	1	1	1	0	1	0	0	33	0	1
1	0	1	1	1	4	1	1	0	1	0	0	13	0	1
3	0	0	1	1	1	3	3	0	1	1	1	73	0	1
2	1	0	0	1	1	1	1	1	1	1	1	3	0	1
2	0	1	1	3	1	3	3	0	1	0	0	36	0	1
3	0	0	0	3	1	3	3	0	1	1	1	29	0	1
2	0	1	1	1	1	2	5	1	0	1	1	4	0	1
1	1	0	0	2	2	1	4	0	0	1	1	1	1	1
3	0	1	1	3	4	2	2	0	1	1	1	2	0	1
1	1	0	0	2	1	1	4	1	0	1	1	7	1	1
2	0	1	1	3	1	1	4	0	0	1	1	0	0	1
2	1	1	0	1	1	1	4	0	0	1	1	1	0	1
1	1	1	1	1	4	1	1	0	1	0	0	90	0	1
1	1	0	0	1	4	1	1	1	1	1	1	27	0	1
2	0	1	1	1	3	3	6	0	0	1	1	1	0	1
3	0	1	0	1	2	3	3	0	1	0	0	39	0	1
3	1	0	1	1	2	1	4	0	0	1	1	1	0	1
3	0	1	0	3	1	1	4	0	0	1	1	2	0	1
2	0	1	1	1	1	1	4	1	0	1	1	4	0	1
1	1	0	1	1	4	1	1	0	1	0	0	32	0	1
3	0	0	0	1	4	1	4	1	0	1	1	5	0	1
3	1	1	0	1	4	1	1	0	1	0	0	46	0	1
1	0	1	1	3	1	1	1	0	1	0	0	59	0	1
1	0	1	0	2	1	3	3	0	1	1	1	2	1	1
2	1	0	1	1	1	1	1	0	1	0	0	168	0	1
2	0	0	1	1	1	3	6	0	0	1	1	7	0	1
1	1	0	1	1	4	1	1	0	1	0	0	152	0	1
1	1	0	0	1	4	1	1	1	1	1	1	19	0	1
1	0	0	0	3	1	3	3	1	1	1	1	54	0	1
1	0	1	1	1	4	1	1	0	1	0	0	51	0	1
1	1	0	0	1	1	1	1	0	1	0	0	124	0	1
2	0	0	0	1	3	1	1	0	1	1	1	39	0	1
1	1	0	1	1	1	1	1	0	1	1	1	17	0	1
1	1	0	0	2	1	1	1	0	1	0	0	159	0	1
1	0	1	1	1	1	2	2	0	1	0	0	68	0	1
1	1	0	0	1	1	3	3	0	1	0	0	182	0	1
3	1	1	1	3	1	1	4	0	0	1	0	0	0	1
3	1	1	0	1	2	3	6	0	0	1	1	0	0	1
1	0	1	0	2	1	3	3	0	1	1	1	8	0	1
2	1	1	1	1	1	1	1	0	1	0	0	20	0	1
2	1	0	0	1	1	1	1	0	1	1	1	1	0	1
1	0	1	0	3	4	1	1	0	1	0	0	18	0	1
3	0	0	1	1	1	1	4	1	0	1	1	4	0	1
3	1	1	1	3	4	1	1	0	1	1	0	49	0	1
2	0	1	1	1	1	3	6	1	0	1	1	6	0	1
1	1	1	0	1	4	1	1	0	1	0	0	111	0	1
1	1	0	1	1	1	1	1	0	1	1	1	1	0	1
2	1	0	1	1	4	1	1	0	1	1	1	90	0	1
1	1	1	0	1	1	1	1	0	1	0	0	45	0	1
1	1	0	1	1	4	1	1	1	1	1	1	52	0	1
3	0	1	1	1	1	3	6	1	0	1	1	13	0	1
1	1	0	1	1	1	3	3	0	1	0	0	152	0	1
3	1	1	1	1	3	1	1	0	1	1	0	40	0	1
3	0	1	0	2	2	1	1	0	1	0	0	7	0	1
1	1	1	1	2	4	1	1	0	1	0	0	70	0	1
1	1	0	0	1	4	1	1	0	1	0	0	210	0	1
1	0	1	0	1	1	3	6	0	0	1	1	0	0	1
2	1	0	1	1	4	1	4	0	0	1	0	0	0	1
2	1	0	0	1	1	1	1	0	1	1	1	1	0	1
3	0	0	0	1	1	1	1	1	1	1	1	16	0	1
1	1	0	1	1	1	1	1	0	1	1	1	52	0	1
2	0	1	1	1	1	3	3	1	1	1	1	17	0	1
3	1	1	0	1	3	1	1	0	1	0	0	31	0	1
2	1	0	1	3	4	1	1	0	1	0	0	151	0	1
3	1	0	0	1	1	3	3	1	1	1	1	17	0	1
1	0	1	0	1	2	2	2	0	1	0	0	71	0	1
2	0	0	1	1	1	3	3	1	1	1	1	68	0	1
1	1	1	1	1	4	1	1	1	1	1	1	42	0	1
1	1	1	0	2	4	1	4	1	0	1	1	3	1	1
3	0	0	0	1	1	3	3	0	1	1	1	102	0	1
3	1	1	1	3	1	1	1	1	1	1	1	15	0	1
1	1	0	1	1	4	1	1	0	1	1	1	53	0	1
3	0	1	0	1	1	1	1	0	1	1	1	3	0	1
1	1	1	1	1	4	1	1	0	1	0	0	11	0	1
1	0	1	1	1	4	3	3	0	1	0	0	93	0	1
1	1	0	0	2	4	1	4	0	0	1	1	0	1	1
3	0	1	0	1	1	3	3	0	1	0	0	1	0	1
3	1	1	1	1	4	1	4	1	0	1	1	3	0	1
1	1	1	0	1	4	1	4	0	0	1	1	0	1	1
2	0	1	0	2	1	1	4	0	0	1	0	3	0	1
1	0	0	0	1	2	1	1	1	1	0	0	244	0	1
2	1	1	1	1	1	1	1	0	1	1	0	6	0	1
2	1	1	1	1	4	1	1	1	1	1	0	37	0	1
1	0	1	0	1	1	1	4	0	0	1	0	0	0	1
3	1	0	0	2	1	3	6	0	0	1	1	3	0	1
1	0	1	0	1	1	1	1	0	1	0	0	64	0	1
1	0	1	1	3	4	1	1	0	1	0	0	92	0	1
3	1	1	0	1	1	1	4	1	0	1	1	2	0	1
2	0	0	0	1	2	1	1	0	1	1	1	6	0	1
3	1	0	0	1	1	1	1	1	1	1	1	4	0	1
1	1	1	1	1	3	3	3	0	1	0	0	87	0	1
2	0	1	1	2	4	1	1	0	1	0	0	28	0	1
1	0	0	1	3	3	1	1	0	1	1	0	69	1	1
3	1	0	1	1	3	3	3	1	1	1	1	3	0	1
1	0	0	1	1	4	2	5	0	0	1	1	2	0	1
2	0	0	1	1	1	1	1	0	1	1	0	70	0	1
1	1	0	0	1	1	3	3	0	1	0	0	76	0	1
3	1	0	1	1	1	1	1	1	1	1	1	12	0	1
3	1	0	1	1	1	1	1	1	1	1	1	2	0	1
1	0	1	0	1	4	1	1	1	1	1	1	0	0	1
1	1	1	0	1	1	3	3	0	1	1	0	4	0	1
3	1	0	1	1	4	3	3	0	1	1	1	44	0	1
2	1	0	1	3	2	1	4	1	0	1	1	5	0	1
3	0	1	0	3	1	1	1	0	1	0	0	0	0	1
3	1	0	1	1	4	1	1	1	1	1	1	13	0	1
1	1	0	0	1	4	1	4	1	0	1	1	1	1	1
3	0	1	0	3	3	1	4	0	0	1	1	3	0	1
1	0	1	1	1	1	2	2	1	1	1	1	41	0	1
2	1	1	1	1	3	2	2	0	1	1	0	49	0	1
2	1	1	1	1	4	1	1	0	1	0	0	21	0	1
2	1	1	0	1	3	1	1	1	1	1	1	4	0	1
2	1	1	0	1	1	1	4	0	0	1	1	28	0	1
3	1	0	0	1	1	1	1	1	1	1	1	30	0	1
2	1	0	1	1	3	1	1	1	1	1	1	120	0	1
1	0	1	0	1	1	2	2	0	1	0	0	4	0	1
2	1	1	0	1	4	1	1	0	1	1	0	0	1	1
2	1	1	1	1	3	1	1	0	1	1	1	2	0	1
3	0	0	1	3	1	1	4	1	0	1	1	4	0	1
2	1	1	1	1	1	2	5	1	0	0	0	45	0	1
1	1	0	1	1	1	1	1	0	1	0	0	204	0	1
1	0	1	1	1	1	1	1	0	1	0	0	94	0	1
3	1	1	1	1	1	1	1	0	1	0	0	73	0	1
3	0	1	0	1	1	3	3	0	1	0	0	32	0	1
1	1	1	0	2	1	1	4	1	0	1	1	22	1	1
1	0	0	0	1	1	1	1	1	1	1	1	80	0	1
1	1	0	1	1	1	3	6	0	0	1	1	1	0	1
3	0	1	0	1	4	1	1	0	1	0	0	96	0	1
2	1	1	1	1	2	1	1	0	1	0	0	58	0	1
1	0	1	1	3	4	1	1	0	1	0	0	13	0	1
1	0	0	0	1	1	1	4	1	0	1	1	0	0	1
2	0	1	0	2	1	1	1	0	1	1	1	1	0	1
1	0	0	1	1	1	3	3	0	1	1	1	106	0	1
1	1	1	1	1	1	1	1	0	1	0	0	77	0	1
1	0	1	1	1	1	1	1	0	1	0	0	58	0	1
3	0	1	1	1	4	1	1	0	1	0	0	49	0	1
1	0	1	0	1	3	2	2	1	1	1	1	56	0	1
3	1	1	1	3	1	3	6	0	0	1	0	7	0	1
1	0	1	0	1	1	1	1	0	1	1	1	3	0	1
2	0	0	1	1	4	1	4	0	0	1	1	0	0	1
1	1	1	0	1	1	3	6	0	0	1	1	1	0	1
2	0	0	1	1	1	1	1	1	1	1	1	23	0	1
2	0	0	1	1	4	1	1	1	1	1	1	7	0	1
2	1	1	1	1	4	1	4	1	0	0	0	86	0	1
3	0	0	0	1	3	3	6	0	0	1	1	1	0	1
2	0	0	1	3	1	1	1	1	1	1	1	5	0	1
1	0	1	0	1	4	1	1	0	1	0	0	115	0	1
1	0	1	1	2	1	1	4	0	0	1	1	3	0	1
3	0	0	1	1	3	1	4	0	0	1	1	2	0	1
2	1	0	1	1	4	1	1	0	1	1	1	77	0	1
3	0	1	0	1	2	2	2	0	1	0	0	40	0	1
2	0	1	1	3	4	1	4	0	0	1	1	21	0	1
3	0	0	1	1	2	1	4	1	0	1	1	1	0	1
1	1	1	0	1	1	1	1	0	1	0	0	63	0	1
1	0	1	1	1	1	1	1	0	1	1	1	36	0	1
3	0	1	0	1	1	3	6	0	0	0	0	77	0	1
2	1	0	1	1	3	1	1	0	1	1	1	33	0	1
2	0	0	0	1	3	1	1	0	1	1	1	9	0	1
1	1	0	1	1	1	1	1	0	1	1	1	71	0	1
1	1	0	0	1	3	1	4	1	0	1	1	8	1	1
1	1	0	1	2	1	1	4	1	0	1	1	1	0	1
1	1	1	1	1	3	1	1	1	1	0	0	112	0	1
2	0	0	1	1	3	1	1	0	1	1	1	7	0	1
3	0	1	1	1	1	3	3	0	1	1	0	12	0	1
3	0	1	1	1	4	1	1	0	1	0	0	64	0	1
3	0	0	0	3	1	3	6	1	0	1	0	32	0	1
1	0	0	0	1	4	1	1	0	1	1	1	16	0	1
3	1	0	1	1	1	1	1	0	1	1	1	2	0	1
1	1	1	1	1	1	1	1	0	1	1	1	50	0	1
1	1	0	0	1	1	1	4	0	0	1	1	0	1	1
2	1	1	1	1	3	3	6	0	0	1	1	6	0	1
2	0	1	1	1	4	1	4	0	0	1	1	0	0	1
1	1	0	0	2	4	1	4	0	0	1	1	0	1	1
1	0	1	1	1	1	1	1	0	1	0	0	8	0	1
2	1	1	1	1	4	1	1	0	1	0	0	54	0	1
2	0	0	1	1	4	1	1	0	1	1	1	5	0	1
1	0	1	1	3	4	1	1	0	1	0	0	21	0	1
1	1	1	1	1	1	1	1	0	1	0	0	17	0	1
2	1	1	1	1	4	2	2	0	1	1	1	55	0	1
1	1	1	1	2	1	1	1	0	1	0	0	72	0	1
1	1	1	1	3	1	1	1	0	1	1	1	7	0	1
1	1	1	1	3	3	1	1	0	1	0	0	36	0	1
2	1	1	1	1	1	1	1	0	1	0	0	56	0	1
2	0	1	0	2	1	2	5	0	0	1	1	2	0	1
3	0	1	0	1	3	2	2	0	1	1	1	13	0	1
3	0	1	1	1	3	1	1	0	1	1	0	54	0	1
1	1	0	0	1	1	3	6	0	0	1	1	8	0	1
2	0	1	0	1	1	1	1	1	1	1	1	7	0	1
3	0	0	0	1	3	3	3	0	1	1	1	70	0	1
2	1	0	1	1	1	1	1	1	1	1	1	6	0	1
2	0	0	0	1	1	3	3	1	1	1	0	12	0	1
1	1	1	1	1	1	1	1	0	1	1	1	4	0	1
2	1	1	1	1	1	1	4	0	0	0	0	6	0	1
1	0	1	1	1	1	2	2	0	1	0	0	21	0	1
1	1	1	1	1	1	3	6	0	0	1	1	26	0	1
2	0	0	0	1	1	1	1	1	1	0	0	128	0	1
3	1	1	0	1	1	1	1	0	1	1	1	4	0	1
2	0	1	1	3	4	1	1	0	1	0	0	101	0	1
3	1	0	1	1	2	1	4	0	0	1	1	0	0	1
2	0	1	1	1	4	1	1	0	1	0	0	54	0	1
2	1	1	1	3	4	1	4	1	0	1	1	2	0	1
1	0	0	0	1	1	1	4	1	0	1	1	15	0	1
2	1	0	1	1	1	1	1	0	1	1	1	6	0	1
2	0	1	1	1	1	2	2	0	1	0	0	22	0	1
3	1	1	1	1	4	1	1	0	1	1	1	5	0	1
3	0	1	1	1	1	1	1	0	1	1	1	1	0	1
2	1	1	1	1	4	1	4	0	0	1	1	4	0	1
2	1	0	0	1	1	1	4	1	0	1	1	7	0	1
1	0	1	1	1	4	1	1	0	1	1	1	31	0	1
1	0	0	1	1	1	1	1	1	1	0	0	4	0	1
1	0	0	0	1	1	1	1	0	1	0	0	150	0	1
1	1	0	0	1	1	1	4	1	0	0	0	9	0	1
1	1	0	1	1	1	1	1	1	1	1	1	2	0	1
1	1	0	0	1	1	1	1	1	1	1	1	8	0	1
2	1	1	1	3	1	3	3	1	1	1	1	2	0	1
2	0	0	1	1	4	1	4	0	0	1	1	0	0	1
2	0	0	1	1	1	1	1	1	1	0	0	77	0	1
2	1	0	0	1	1	1	1	0	1	0	0	134	0	1
1	0	0	1	1	4	1	1	1	1	1	1	52	0	1
3	0	0	1	3	1	1	4	1	0	1	1	1	0	1
2	0	1	1	1	4	1	1	0	1	1	1	4	0	1
2	0	0	0	1	4	1	1	0	1	1	1	5	0	1
1	0	0	0	1	1	1	1	1	1	1	1	28	0	1
3	1	0	1	3	2	1	1	0	1	1	1	6	0	1
2	1	0	0	1	1	1	1	0	1	1	1	1	0	1
2	0	1	0	1	1	1	1	0	1	1	1	5	0	1
1	0	1	0	2	1	1	4	0	0	1	1	5	1	1
2	1	1	0	1	2	1	1	0	1	1	1	6	0	1
2	1	0	1	1	1	1	1	0	1	1	0	126	0	1
2	1	1	1	3	1	3	3	0	1	1	1	15	0	1
3	1	1	1	1	1	2	2	0	1	1	1	1	0	1
3	0	0	1	1	4	1	1	1	1	1	1	52	0	1
1	0	0	1	1	4	1	4	1	0	1	1	0	0	1
3	0	1	0	1	1	1	4	0	0	1	1	4	0	1
3	0	0	1	1	1	3	6	1	0	1	0	10	0	1
1	0	0	0	1	1	1	4	0	0	1	1	17	0	1
2	1	0	1	1	1	1	1	0	1	1	1	5	0	1
2	1	0	1	1	1	1	1	1	1	1	1	38	0	1
1	1	1	0	1	1	1	4	0	0	1	1	0	0	1
3	0	1	0	1	4	2	2	0	1	1	1	1	0	1
2	0	1	1	3	1	1	1	1	1	1	0	7	1	1
2	1	1	0	1	1	1	4	1	0	0	0	51	0	1
1	0	1	1	1	4	1	1	0	1	0	0	8	0	1
2	1	1	0	1	4	1	4	0	0	1	0	2	0	1
3	0	1	0	1	1	3	3	0	1	0	0	90	0	1
3	0	0	1	1	4	1	1	0	1	1	1	0	0	1
3	1	1	1	1	4	1	1	0	1	1	1	53	0	1
3	0	1	0	1	1	1	1	0	1	1	1	47	0	1
2	1	1	1	1	1	1	1	0	1	0	0	39	0	1
1	1	1	1	1	1	1	1	0	1	1	0	2	0	1
2	1	0	1	1	1	3	6	0	0	0	0	121	0	1
2	0	1	1	1	1	1	1	0	1	1	1	5	0	1
3	0	0	0	1	1	1	4	1	0	1	1	5	0	1
2	1	0	1	1	3	1	4	0	0	1	1	1	0	1
2	0	1	0	3	1	1	4	0	0	1	1	3	0	1
1	1	0	0	1	1	1	1	0	1	1	1	43	0	1
2	0	0	0	1	1	3	3	1	1	1	1	2	0	1
2	0	1	1	1	4	1	1	0	1	0	0	28	0	1
3	1	0	1	1	1	3	3	1	1	1	0	73	0	1
2	0	1	1	1	1	1	1	0	1	1	1	37	0	1
1	1	0	0	2	3	1	4	0	0	1	1	2	1	1
3	0	1	0	1	4	1	1	0	1	0	0	32	0	1
1	0	1	1	3	1	2	2	0	1	0	0	62	0	1
1	1	1	1	1	3	1	1	1	1	1	1	9	0	1
3	1	1	1	1	4	1	4	1	0	1	1	2	0	1
2	0	0	1	1	1	1	4	0	0	1	1	129	0	1
2	0	1	0	1	1	1	1	0	1	1	1	35	0	1
1	1	0	1	1	1	1	1	1	1	1	1	115	0	1
1	0	0	1	1	1	1	1	0	1	0	0	143	0	1
2	1	0	1	1	3	3	3	1	1	1	1	6	0	1
2	0	1	0	1	1	1	1	0	1	0	0	32	0	1
3	0	0	1	1	1	1	1	0	1	1	1	40	0	1
3	1	1	1	3	1	2	5	0	0	1	1	2	0	1
3	0	1	1	1	1	1	1	1	1	1	0	34	0	1
3	1	1	0	1	4	2	5	0	0	1	1	1	0	1
2	1	0	0	1	2	1	1	1	1	1	0	24	0	1
3	0	0	0	1	1	2	2	0	1	1	0	34	0	1
3	1	1	1	1	1	2	2	0	1	1	0	1	0	1
3	1	0	1	1	4	1	4	1	0	1	1	2	0	1
3	0	0	1	1	1	3	3	0	1	1	1	23	0	1
3	1	0	1	1	1	1	4	0	0	1	1	2	0	1
3	0	1	0	1	1	1	4	1	0	0	0	0	0	1
3	1	1	1	1	4	1	4	0	0	1	1	2	0	1
2	1	1	1	1	1	1	1	0	1	1	1	37	0	1
2	0	0	1	1	1	1	1	0	1	1	1	22	0	1
1	1	0	0	1	1	1	4	0	0	1	1	0	0	1
1	1	1	1	1	4	1	4	0	0	1	1	0	0	1
1	0	1	0	3	4	1	1	0	1	1	1	1	0	1
1	1	1	1	1	1	1	1	0	1	1	1	11	0	1
3	0	1	0	1	1	1	4	0	0	1	1	0	0	1
3	1	1	1	1	4	3	6	0	0	1	1	1	0	1
3	0	1	1	1	3	1	1	0	1	1	1	15	0	1
1	0	0	1	1	4	1	1	1	1	1	1	24	0	1
1	1	0	0	1	4	1	1	0	1	1	1	0	0	1
2	0	1	0	1	4	1	1	0	1	1	1	54	0	1
3	0	1	1	1	1	1	1	0	1	0	0	53	0	1
3	0	0	0	1	1	1	4	0	0	1	1	12	0	1
3	1	1	1	1	3	1	1	1	1	1	0	13	0	1
3	1	0	0	1	4	1	1	0	1	1	1	1	0	1
2	0	1	1	2	4	1	1	0	1	1	1	2	0	1
2	1	0	1	1	1	1	1	0	1	1	1	4	0	1
2	0	1	0	1	4	1	4	0	0	1	1	3	0	1
3	1	0	1	1	1	3	6	0	0	1	1	1	0	1
2	0	1	1	1	4	1	4	0	0	1	0	0	0	1
3	1	1	1	1	1	1	4	0	0	1	1	0	0	1
1	0	0	1	1	1	3	3	0	1	0	0	248	0	1
3	0	1	0	1	1	1	1	1	1	0	0	27	0	1
2	1	0	1	1	1	1	1	0	1	1	1	23	0	1
1	0	0	1	2	4	1	4	0	0	1	1	0	1	1
1	1	1	1	1	4	1	4	0	0	1	1	1	0	1
2	1	1	1	1	4	3	3	1	1	0	0	8	0	1
2	1	0	1	1	4	1	4	0	0	1	0	113	0	1
3	1	0	1	1	3	1	1	0	1	1	1	7	0	1
3	0	1	1	1	1	1	4	0	0	0	0	89	0	1
1	1	1	0	1	1	2	5	1	0	1	1	2	0	1
1	0	1	1	3	3	1	1	0	1	1	1	9	0	1
1	1	0	0	1	4	1	4	1	0	1	1	4	1	1
1	0	0	1	1	1	1	1	0	1	1	1	70	0	1
1	1	0	0	1	4	1	1	0	1	1	0	38	0	1
3	0	0	0	1	4	1	4	0	0	1	1	0	0	1
2	1	1	0	3	4	1	4	0	0	1	1	0	0	1
2	0	1	0	1	1	3	3	1	1	1	1	22	0	1
2	0	0	1	1	1	1	1	0	1	1	1	7	0	1
1	1	1	1	1	4	1	1	1	1	1	1	2	0	1
2	1	0	1	1	4	1	1	0	1	1	0	124	0	1
1	0	0	1	1	1	1	1	1	1	1	1	9	0	1
2	1	0	1	1	1	1	1	0	1	0	0	181	0	1
2	0	1	0	1	2	1	1	0	1	0	0	79	0	1
2	0	1	1	1	2	1	1	0	1	1	1	9	0	1
2	0	1	1	1	2	3	3	0	1	0	0	56	0	1
2	0	0	0	1	3	1	4	0	0	1	1	0	0	1
2	0	1	0	1	4	1	4	0	0	1	1	0	0	1
3	0	1	1	1	4	1	1	0	1	1	1	8	0	1
3	0	1	0	1	1	1	4	0	0	1	1	2	0	1
2	1	0	0	1	2	1	4	1	0	1	1	2	0	1
1	0	0	1	1	4	1	1	0	1	1	1	88	0	1
1	0	1	1	1	1	3	3	0	1	0	0	118	0	1
2	1	1	1	1	4	1	1	0	1	1	1	12	0	1
2	0	1	1	1	1	1	1	0	1	0	0	101	0	1
1	1	0	0	1	2	1	1	1	1	1	1	17	1	1
1	1	0	1	1	4	1	1	0	1	1	1	14	0	1
1	1	0	0	1	1	1	1	1	1	1	1	0	0	1
1	0	1	1	1	1	1	1	0	1	0	0	24	0	1
1	0	1	0	1	1	1	1	1	1	1	1	61	0	1
3	0	0	1	3	1	3	6	1	0	1	1	2	0	1
2	0	0	1	1	1	3	3	0	1	0	0	239	0	1
2	1	1	1	3	1	2	5	1	0	1	1	4	0	1
2	0	1	1	1	2	3	3	0	1	0	0	69	0	1
1	0	0	0	1	1	3	3	0	1	1	1	13	0	1
3	0	0	1	1	1	1	1	0	1	1	1	2	0	1
1	1	0	0	1	4	1	1	0	1	1	1	1	1	1
3	0	1	1	1	4	1	4	0	0	1	1	0	0	1
3	1	1	1	1	1	3	3	1	1	0	0	39	0	1
1	1	1	1	1	1	3	3	0	1	1	1	3	0	1
1	1	0	0	1	1	1	4	1	0	1	1	1	1	1
2	0	1	1	1	1	1	1	0	1	0	0	15	0	1
3	1	1	1	1	1	1	1	0	1	0	0	64	0	1
1	1	0	1	1	4	1	4	1	0	1	1	0	1	1
1	1	1	0	2	4	1	4	0	0	1	1	2	1	1
2	1	1	1	1	1	1	1	0	1	0	0	26	0	1
1	0	1	1	1	2	1	1	0	1	1	1	64	0	1
2	0	0	0	1	1	1	1	0	1	0	0	147	0	1
1	0	0	1	1	1	1	1	0	1	1	1	8	0	1
3	1	0	0	1	2	1	4	0	0	1	1	0	0	1
2	0	0	0	1	4	1	4	1	0	1	1	1	0	1
1	0	0	1	1	1	1	1	0	1	1	1	0	0	1
2	0	1	1	1	1	1	1	0	1	0	0	38	0	1
3	0	0	0	1	4	1	4	0	0	1	1	1	0	1
1	0	1	1	1	2	2	2	0	1	0	0	19	0	1
2	1	1	1	1	2	1	1	0	1	1	1	4	0	1
2	1	0	1	1	1	3	3	0	1	1	1	7	0	1
1	0	0	1	1	1	3	3	0	1	1	1	18	0	1
2	0	1	1	1	1	1	1	0	1	1	1	24	0	1
1	1	1	1	1	1	2	2	0	1	0	0	12	0	1
2	0	0	1	1	1	3	3	1	1	1	1	52	0	1
2	0	1	1	1	1	1	1	0	1	1	1	7	0	1
1	0	1	0	1	1	1	1	0	1	0	0	36	0	1
2	0	0	1	1	2	1	1	1	1	1	1	7	0	1
1	0	0	1	1	1	1	1	0	1	1	1	60	0	1
2	1	1	1	1	1	2	2	0	1	0	0	8	0	1
3	1	0	1	1	1	3	6	1	0	1	1	2	0	1
1	1	1	0	1	3	1	1	0	1	0	0	36	0	1
2	0	1	1	1	4	1	1	0	1	1	1	8	0	1
3	0	0	0	1	4	1	1	0	1	1	1	35	0	1
2	0	1	1	1	1	3	3	0	1	0	0	45	0	1
3	1	0	1	1	1	1	4	0	0	1	1	1	0	1
3	0	1	0	1	1	1	1	0	1	1	1	56	0	1
2	1	1	0	1	4	1	4	0	0	1	1	3	0	1
1	0	1	1	1	4	1	1	0	1	0	0	74	0	1
3	1	1	0	1	3	1	4	1	0	1	1	34	0	1
2	1	1	0	1	1	2	2	0	1	0	0	39	0	1
1	0	1	1	1	4	3	3	0	1	1	1	4	0	1
3	1	1	1	3	1	1	1	0	1	0	0	4	0	1
2	0	0	0	2	2	1	4	1	0	1	1	1	1	1
2	0	0	0	1	1	3	3	0	1	1	1	6	0	1
2	1	0	0	1	4	1	4	0	0	1	1	1	0	1
1	1	0	0	1	1	1	1	0	1	0	0	128	0	1
2	0	1	1	1	1	1	1	1	1	1	1	24	0	1
2	1	0	1	1	4	3	3	0	1	1	0	1	0	1
2	1	1	1	1	1	2	2	0	1	1	1	0	0	1
3	0	1	1	1	1	1	4	0	0	1	1	8	0	1
3	0	0	0	1	1	1	1	0	1	1	1	3	0	1
2	0	1	1	1	3	1	1	0	1	0	0	69	0	1
1	0	1	0	2	2	1	4	0	0	1	1	0	0	1
1	0	1	1	1	1	1	1	0	1	0	0	79	0	1
3	0	0	1	1	3	3	6	0	0	1	1	24	0	1
1	0	0	1	3	1	1	1	1	1	1	1	88	0	1
3	1	1	1	1	1	2	2	0	1	0	0	82	0	1
2	0	0	0	2	1	1	4	0	0	1	1	11	0	1
1	1	1	1	1	4	2	5	1	0	0	0	35	0	1
3	0	1	0	1	3	3	6	0	0	1	0	2	0	1
1	1	1	1	1	1	3	3	0	1	0	0	30	0	1
2	0	1	1	1	4	1	1	1	1	0	0	5	0	1
3	1	0	1	1	1	1	4	0	0	1	1	2	0	1
2	1	0	1	1	1	1	1	0	1	1	1	3	0	1
3	1	0	1	1	3	1	4	0	0	1	1	2	0	1
2	1	1	0	1	4	1	4	0	0	1	1	3	0	1
1	0	1	1	1	4	1	1	0	1	0	0	29	0	1
2	1	1	1	3	4	1	1	0	1	1	1	2	0	1
2	0	0	1	1	1	1	4	1	0	1	1	5	0	1
1	1	1	1	3	1	3	3	1	1	0	0	22	0	1
2	0	1	1	1	2	3	3	0	1	1	1	47	0	1
1	0	1	1	1	1	2	2	0	1	0	0	57	0	1
3	1	1	1	1	4	2	2	0	1	1	0	38	0	1
2	0	0	1	1	4	1	1	1	1	1	0	52	0	1
1	0	1	0	1	4	1	1	0	1	0	0	5	0	1
2	1	1	0	1	4	1	1	0	1	1	1	4	0	1
1	0	0	0	1	1	1	1	0	1	0	0	150	0	1
2	0	0	0	1	1	1	1	1	1	1	1	55	0	1
1	0	0	0	2	1	1	4	0	0	1	1	4	1	1
1	0	1	1	1	1	1	1	0	1	0	0	37	0	1
3	0	0	0	1	3	3	6	1	0	1	1	8	0	1
3	1	0	1	1	1	3	3	0	1	1	1	1	0	1
2	0	0	1	3	1	3	3	0	1	1	1	107	0	1
3	1	1	1	1	2	1	1	1	1	0	0	19	0	1
3	1	0	1	1	4	3	3	0	1	1	1	3	0	1
3	0	1	0	1	4	1	1	0	1	0	0	58	0	1
2	0	1	1	1	4	3	3	0	1	1	1	61	0	1
3	1	0	1	1	4	1	4	1	0	1	0	18	0	1
2	0	1	1	1	2	3	6	1	0	1	1	25	0	1
3	1	1	0	1	1	1	4	0	0	1	1	0	0	1
1	0	0	1	1	1	1	1	0	1	1	1	21	0	1
2	0	1	0	1	4	1	1	0	1	1	1	0	0	1
2	0	1	1	1	4	3	3	1	1	1	1	51	0	1
2	0	0	0	1	3	3	6	0	0	1	1	0	0	1
3	1	0	1	1	3	3	3	1	1	1	1	3	0	1
3	1	0	1	1	4	1	1	0	1	1	1	41	0	1
1	0	1	1	1	1	1	1	0	1	0	0	44	0	1
1	1	1	0	2	4	1	1	1	1	0	0	33	0	1
2	1	1	1	1	1	1	1	0	1	1	0	48	0	1
2	1	1	1	1	1	1	1	0	1	0	0	27	0	1
2	1	0	0	1	1	1	4	0	0	1	1	0	0	1
3	0	1	1	3	4	1	1	0	1	1	0	13	0	1
1	0	0	0	1	1	1	1	1	1	1	1	18	0	1
2	1	1	0	1	1	1	1	1	1	0	0	84	0	1
3	1	1	0	1	1	1	1	0	1	1	1	1	0	1
3	0	0	1	1	4	1	4	1	0	1	1	1	0	1
3	1	1	1	1	4	1	1	0	1	1	1	2	0	1
2	1	0	1	3	1	1	1	1	1	1	1	22	0	1
2	1	1	0	1	3	1	1	0	1	1	1	55	0	1
2	1	1	1	3	4	1	1	1	1	0	0	3	0	1
2	0	0	0	1	1	1	1	0	1	0	0	153	0	1
3	1	1	1	1	1	1	1	0	1	1	1	8	0	1
1	1	1	1	1	1	1	1	1	1	1	1	7	0	1
3	1	1	1	1	1	1	1	0	1	1	1	38	0	1
3	0	1	1	1	2	2	2	0	1	1	1	6	0	1
3	0	1	1	1	1	1	4	1	0	1	1	33	0	1
3	0	1	0	1	1	1	1	0	1	1	1	14	0	1
2	1	1	1	3	1	1	1	0	1	0	0	20	0	1
2	0	0	0	1	1	1	4	0	0	1	1	1	0	1
3	0	1	1	3	1	2	5	1	0	0	0	2	0	1
1	1	1	1	3	1	1	1	0	1	0	0	80	0	1
3	1	0	1	1	3	1	1	0	1	1	1	2	0	1
1	0	1	0	2	4	2	2	0	1	1	1	4	1	1
1	1	1	0	1	1	2	2	0	1	0	0	1	0	1
3	1	0	0	3	1	1	1	1	1	1	0	112	0	1
3	0	1	0	1	4	1	4	0	0	1	1	5	0	1
1	0	1	1	1	4	1	1	1	1	0	0	88	0	1
2	1	1	1	1	1	1	1	0	1	0	0	27	0	1
1	0	0	0	2	1	1	1	1	1	1	0	110	0	1
3	1	1	1	1	1	1	1	0	1	0	0	77	0	1
1	1	1	1	1	1	2	2	0	1	0	0	100	0	1
2	0	1	1	1	4	1	4	1	0	1	1	10	0	1
1	1	1	0	1	1	1	1	0	1	0	0	32	0	1
1	1	1	1	1	1	1	1	0	1	0	0	29	0	1
2	0	1	1	1	4	1	1	0	1	1	1	3	0	1
1	1	0	1	1	3	1	1	1	1	1	1	3	0	1
2	0	1	1	1	4	1	1	0	1	0	0	2	0	1
1	1	1	0	1	1	1	1	0	1	0	0	71	0	1
1	1	0	0	2	1	1	4	1	0	1	1	2	1	1
[truncated: 1,740 more rows]
