# Supplementary material for: Prognostic factors and surgical approaches in the analysis of primary central nervous system diffuse large B-cell lymphoma: a large population-based cohort study and external validation
Source: Front Neurol. 2024 Nov 28;15:1431614. doi: 10.3389/fneur.2024.1431614 (PMC11638536; doi:10.3389/fneur.2024.1431614)
Supplement: Supplementary file 3 [file Table_1.xlsx]

## Sheet: Sheet1
Number	Age_group	Sex	Year.of.diagnosis	Marital.status	Race	Location	Surgery	Radiation	Chemotherapy	OS	CSS	Survival.months	Diagnosis data	HIV
14677269	3	0	1	1	3	1	3	0	1	0	0	4	2024-04-15	0
190927	3	0	1	1	3	1	1	0	1	0	0	7	2024-01-24	0
14683307	3	0	1	1	3	2	1	0	1	0	0	4	2024-04-09	0
14698827	3	1	1	1	3	3	2	0	1	1	1	1	2024-04-23	0
1144382	1	0	1	1	3	3	3	1	1	0	0	13	2023-07-14	0
14566049	2	1	1	1	3	1	3	1	1	0	0	7	2024-01-04	0
14395466	2	1	1	1	3	1	2	0	1	0	0	11	2023-09-01	0
14028188	3	0	1	1	3	2	1	0	1	1	1	12	2023-07-14	0
14199993	1	1	1	1	3	1	1	0	1	0	0	15	2023-05-01	0
205426	1	1	1	1	3	3	3	0	1	0	0	86	2017-06-23	0
13530629	2	0	1	1	3	1	3	0	1	0	0	28	2022-04-07	0
2142873	3	1	1	1	3	1	1	1	1	0	0	18	2023-02-21	0
2571267	2	0	1	1	3	3	3	0	1	0	0	48	2020-08-01	0
208281	3	1	1	1	3	2	1	0	1	0	0	4	2024-04-08	0
14029163	2	1	1	1	3	2	1	0	1	1	1	11	2022-12-27	0
3542386	2	1	1	1	3	1	1	0	0	1	1	1	2018-08-20	0
1357311	3	0	1	1	3	1	1	0	1				2018-08-14	0
2418602	1	1	1	1	3	3	1	0	1	1	1	4	2022-04-22	0
2151477	2	0	1	1	3	2	3	0	1	1	1	7	2022-07-05	0
157365	3	0	1	1	3	1	3	1	0	1	0	17	2016-08-03	0
27488	1	0	1	1	3	1	3	0	1	0	0	70	2018-10-23	0
618003	3	1	1	1	3	3	1						2020-05-19	0
2446401	1	1	1	1	3	1	3	1	1	0	0	28	2022-04-01	0
1354580	2	1	1	1	3	2	3	1	1	0	0	80	2017-12-04	0
109119	2	1	1	1	3	3	1	0	1	0	0	30	2022-02-19	0
207535	1	0	1	1	3	2	2	0	1	1	1	8	2016-03-31	0
1957900	1	0	1	1	3	2	2	0	1	1	1	6	2018-09-05	0
Highlighted in yellow indicates lost to follow-up.
